# Supplementary material for: Smoking-related dysregulation of plasma circulating microRNAs: the Rotterdam study
Source: Hum Genomics. 2023 Jul 10;17:61. doi: 10.1186/s40246-023-00504-5 (PMC10331979; doi:10.1186/s40246-023-00504-5)
Supplement: Supplementary file 1 — Additional file 1: Table S1. Provides the results for the multivariable linear regression analysis between current and never smokers; Table S2. Provides the results for the multivariable linear regression analysis between currentand former smokers; Table S3. Provides an overview of the miRNAs that are nominally associated in both current versus never and current versus former; Table S4. Provides the results for the multivariable linear regression analysis between currentand cessation time categories; Table S5. Provides the results for the linear regression analysis on cumulative effect of smoking; Table S6. Provides the clinical characteristics for the sample population in the lung cancer exploratory analysis; Table S7. Shows the results for the exploratory lung cancer incidence analysis; Table S8. Provides the list of target genes for the 41 smoking-miRNAs, and Table S9. Shows which target genes were previously identified in association with smoking status in GWAS, EWAS, or TWAS. [file 40246_2023_504_MOESM1_ESM.xlsx]

## Sheet: README
Supplemental Table	Title
1	MicroRNAs significantlly associated with Current vs Never (ref) smokers
2	MicroRNAs associated with Current (ref) vs Former smokers
3	Overlap between the microRNAs associated with Current (ref) vs Former smokers and Current vs Never smokers
4	MicroRNAs associated with Current (ref) vs cessation categories
5	MicroRNAs associated with pack-years
6	Clinical characteristics of the study population subset used for secondary analysis
7	Association of smoking-related miRNAs with incident lung cancer
8	Predicted target genes of the smoking-associated miRNAs
9	Putative targe genes of smoking-related miRNAs previously linked with smoking through other omics data analysis

## Sheet: Supplemental Table S1
Table S1. MicroRNAs significantlly associated with Current vs Never (ref) smokers
miRNA	β	SE	P-value
miR-150-5p	0.244902	0.0327331	1.35e-13
miR-23b-3p	0.171985	0.023961	1.19e-12
miR-27b-3p	0.143312	0.0215116	3.98e-11
miR-27a-3p	0.190275	0.0287378	5.21e-11
miR-29b-3p	0.128832	0.0200053	1.68e-10
miR-29a-3p	0.122207	0.0191018	2.2e-10
miR-342-3p	0.124382	0.0199332	5.92e-10
miR-6821-5p	0.190553	0.0321365	3.89e-09
miR-146b-5p	0.0955591	0.0162999	5.77e-09
miR-6769b-3p	0.0790934	0.0138275	1.32e-08
miR-10b-5p	0.12964	0.0232081	2.83e-08
miR-30a-5p	0.0801664	0.0145276	4.13e-08
miR-654-5p	0.152876	0.0277583	4.39e-08
miR-8069	0.142706	0.0264206	7.86e-08
miR-23a-3p	0.152416	0.0283786	9.28e-08
miR-1915-3p	0.180058	0.0338694	1.25e-07
miR-1237-5p	0.166083	0.0315338	1.62e-07
miR-149-3p	0.133934	0.0266974	5.99e-07
miR-4632-5p	0.198938	0.0403436	9.24e-07
miR-100-5p	0.125878	0.0259452	1.37e-06
miR-6869-5p	0.115073	0.0244886	2.89e-06
let-7e-5p	0.117646	0.0250497	2.93e-06
miR-6085	0.175809	0.038106	4.35e-06
miR-30a-3p	0.131679	0.028592	4.52e-06
miR-195-5p	0.105577	0.0229365	4.57e-06
miR-6738-5p	0.137239	0.0301128	5.66e-06
miR-1285-5p	-0.171786	0.0386692	9.65e-06
miR-126-3p	0.101372	0.0233557	1.53e-05
miR-10a-5p	0.106589	0.025293	2.68e-05
miR-326	-0.150444	0.0357861	2.8e-05
miR-30b-5p	0.0822309	0.0197056	3.21e-05
let-7c-5p	0.0670854	0.0161135	3.34e-05
miR-6845-5p	0.113627	0.0273576	3.49e-05
miR-126-5p	0.121395	0.0293634	3.79e-05
miR-155-5p	0.12845	0.0311631	4e-05
miR-486-5p	-0.130114	0.03159	4.05e-05
miR-1913	-0.0785263	0.0191047	4.2e-05
miR-1914-5p	-0.107948	0.0262742	4.23e-05
miR-93-5p	-0.10247	0.0252028	5.07e-05
miR-92a-3p	-0.0928375	0.0231023	6.19e-05
miR-4505	0.0578645	0.0145911	7.72e-05
miR-6778-5p	0.0731427	0.0185803	8.70429e-05
miR-99b-5p	0.0909084	0.0231964	9.35317e-05
miR-766-3p	-0.0894697	0.0228382	9.41149e-05
miR-142-5p	0.118645	0.0303019	9.49391e-05
miR-574-3p	-0.0846901	0.0219323	0.000118284
miR-6088	0.0911033	0.0236649	0.000124015
miR-338-3p	0.100118	0.0261885	0.000138105
miR-125b-5p	0.0911254	0.023942	0.00014777
miR-99a-5p	0.0851139	0.02247	0.000158889
miR-181b-5p	0.0973954	0.0258319	0.000170349
miR-6780b-5p	0.136427	0.0362955	0.000178322
miR-3940-5p	0.138884	0.0370114	0.000182847
miR-574-5p	-0.141533	0.037968	0.000201557
miR-1254	-0.108487	0.0291493	0.000206285
miR-1255b-2-3p	-0.122595	0.0331136	0.000222646
miR-4534	0.07179	0.0194757	0.000237078
let-7b-5p	0.0697296	0.0189306	0.000239574
miR-25-3p	-0.0891065	0.0243397	0.000261378
miR-125a-5p	0.0726241	0.0198423	0.000262278
miR-16-5p	-0.0921453	0.025325	0.000284986
miR-6884-3p	0.0824402	0.0227265	0.0002973
miR-221-3p	-0.138473	0.0387176	0.000361052
miR-4478	0.0869578	0.0243345	0.000365239
miR-34a-5p	0.119978	0.0339664	0.000426511
miR-6781-5p	0.111308	0.0318873	0.00049801
miR-1225-3p	-0.0661352	0.0189717	0.00050669
miR-29c-3p	0.0612584	0.0176206	0.000524745
miR-24-3p	0.0851072	0.0245645	0.000548257
miR-1273h-5p	-0.155916	0.0451792	0.000576325
miR-4690-5p	0.0843036	0.0246685	0.00065167
miR-1273c	-0.0916629	0.0268942	0.000673793
miR-139-5p	0.0644997	0.018943	0.000682018
miR-6870-5p	0.124857	0.0367216	0.000694057
miR-17-5p	-0.0747468	0.0220704	0.000728443
miR-106b-5p	-0.0738678	0.0218433	0.000741781
miR-4706	-0.106088	0.0315088	0.000782396
miR-181d-5p	0.129397	0.0385547	0.000813074
miR-1273d	-0.139646	0.0419764	0.000903163
miR-6803-3p	-0.103884	0.0314551	0.000983975
miR-185-5p	-0.129173	0.0392205	0.00101618
miR-4656	-0.157914	0.0480844	0.00105038
miR-7107-5p	0.102735	0.0313532	0.00107801
miR-19b-3p	-0.127816	0.039179	0.00113359
miR-6124	0.0968868	0.0298459	0.00119932
miR-339-5p	-0.0838297	0.0258564	0.0012166
miR-4644	0.198128	0.061904	0.00140481
miR-1273e	-0.121053	0.0378278	0.001407
miR-6799-5p	0.0826191	0.0261897	0.0016439
miR-5585-3p	-0.124755	0.0398236	0.0017709
miR-4496	-0.155582	0.050458	0.00208972
miR-6727-5p	0.129692	0.0427839	0.00248311
miR-33b-5p	-0.0545508	0.0180302	0.00253088
miR-330-3p	-0.0928448	0.0308194	0.00264086
miR-3152-5p	0.0762422	0.0255553	0.00290374
miR-6789-5p	-0.0864066	0.0290012	0.00294169
miR-146a-5p	-0.147608	0.0501801	0.00332355
miR-2861	0.108647	0.0370457	0.00341843
miR-339-3p	-0.147489	0.0511027	0.00396469
miR-20a-5p	-0.0587115	0.0204587	0.00417448
miR-3197	0.214262	0.0755391	0.00463295
miR-6875-5p	0.138077	0.0489873	0.00489612
miR-548j-3p	0.0583485	0.0208344	0.00517672
miR-30c-5p	0.0529702	0.0191441	0.00573919
miR-1976	-0.0579723	0.0209902	0.00582815
miR-4507	-0.103032	0.03766	0.00630702
miR-4421	-0.125421	0.045999	0.00648532
miR-671-5p	-0.0886404	0.0325715	0.00658741
miR-4728-3p	-0.0880128	0.0329749	0.00770081
miR-451a	-0.1369	0.0517443	0.00825053
miR-6769a-3p	-0.122491	0.0470918	0.00939807
miR-6893-3p	-0.178818	0.0688022	0.00945501
miR-1909-3p	-0.137092	0.0528749	0.00962815
miR-765	0.0897818	0.0347362	0.00985556
miR-4800-5p	0.0673747	0.0262077	0.0102572
miR-193a-3p	0.0619531	0.0241441	0.0104002
miR-4535	0.0500152	0.0196742	0.0111321
miR-1306-5p	0.0463123	0.0184088	0.0119975
miR-3687	-0.0741154	0.0294987	0.0121087
miR-4269	-0.109439	0.0436058	0.012203
miR-19a-3p	-0.0668314	0.0267358	0.0125527
miR-1303	-0.081573	0.0327382	0.0128384
miR-6803-5p	0.0671935	0.027258	0.0138264
miR-3674	-0.0804204	0.0327276	0.0141301
miR-375	0.134763	0.0551651	0.0147023
miR-6821-3p	-0.0748558	0.0306606	0.0147621
miR-6796-3p	-0.0688082	0.0282369	0.0149509
miR-6742-5p	-0.0436301	0.0179205	0.0150403
miR-4430	0.0992758	0.0408728	0.0152802
miR-6862-3p	-0.0702867	0.0290331	0.0156181
miR-744-5p	-0.16544	0.0690252	0.0166794
miR-6750-5p	-0.101176	0.0425866	0.0176573
miR-152-3p	0.0705526	0.029733	0.0177956
miR-140-5p	0.0644695	0.0272035	0.0179387
miR-6886-3p	-0.100418	0.0429307	0.0194834
miR-660-5p	0.0664246	0.0284064	0.0195194
miR-1299	-0.0745406	0.0319638	0.0198515
miR-324-3p	-0.0549626	0.0235874	0.0199499
miR-4769-3p	-0.0773367	0.0332207	0.020067
miR-874-3p	-0.0409198	0.0176417	0.020523
miR-6511a-5p	-0.0424512	0.0183226	0.0206653
miR-548ae	0.0529688	0.0229336	0.0210635
miR-4722-3p	-0.0764252	0.0331737	0.021392
miR-106a-5p	-0.0467559	0.0203489	0.0217367
miR-1909-5p	-0.0438279	0.0191004	0.0219148
miR-1233-3p	-0.0760207	0.0331548	0.022013
miR-181a-5p	0.0528197	0.0232701	0.02338
miR-3689a-3p	-0.135674	0.0598411	0.0235401
miR-1307-3p	-0.0727137	0.0320765	0.0235614
miR-1307-5p	-0.0734244	0.0326532	0.0247042
miR-130b-3p	-0.0824195	0.0366599	0.0247296
miR-6165	0.0880418	0.0391704	0.0247652
miR-4795-3p	0.056782	0.0253113	0.0250427
miR-4793-5p	-0.0534097	0.0239285	0.0257817
miR-1273a	-0.101292	0.045538	0.0262968
miR-548d-5p	-0.0699564	0.0314721	0.0264008
miR-8078	-0.0959538	0.0431827	0.0264523
miR-3652	0.105624	0.0476601	0.0268513
miR-764	-0.0609629	0.027709	0.0279747
miR-4539	-0.0730014	0.0332767	0.0284291
miR-566	-0.0758996	0.0346332	0.0285909
miR-484	-0.0544188	0.0248724	0.0288537
miR-148a-3p	0.0665372	0.0304581	0.0291006
miR-196b-3p	-0.0604682	0.0277425	0.0294649
miR-6726-3p	-0.0837292	0.0385783	0.0301595
miR-22-3p	-0.109633	0.050515	0.030164
miR-495-3p	0.120802	0.0557793	0.0305151
miR-93-3p	-0.116893	0.0542161	0.0312628
miR-324-5p	-0.0924326	0.0432118	0.0326171
miR-372-3p	-0.0837933	0.0392302	0.0328712
miR-3667-5p	0.0590962	0.027797	0.0336927
miR-1229-3p	-0.0951681	0.0447721	0.0337242
miR-26b-5p	0.0619744	0.029194	0.0339555
miR-6789-3p	-0.0613023	0.028993	0.0346729
miR-1304-3p	-0.0474958	0.0225245	0.0351679
miR-7108-5p	0.0617301	0.0292891	0.0352563
let-7a-5p	0.048877	0.0232002	0.0353309
miR-210-5p	-0.0354914	0.0170368	0.0374266
miR-6887-5p	0.0805063	0.0386454	0.037428
miR-877-3p	-0.0441018	0.0211884	0.037592
miR-6795-3p	0.0342293	0.0165153	0.0384084
miR-4726-3p	-0.04345	0.0211686	0.0403144
miR-328-3p	-0.0594175	0.0289939	0.0406326
miR-1291	-0.101429	0.0495868	0.0410087
miR-5684	-0.122485	0.0602673	0.042321
miR-4727-5p	-0.0965224	0.0474985	0.0423456
miR-6069	-0.0889298	0.0437696	0.0423806
miR-30d-5p	0.0328667	0.0162695	0.0435739
miR-3127-3p	-0.0634803	0.0316694	0.0452276
miR-652-3p	-0.053885	0.0271169	0.047117
miR-4486	0.0297258	0.0150572	0.0485715
miR-7978	0.0631827	0.0320658	0.049004
Significantly associated miRNAs from linear regression analysis where smoking was
main exposure (current vs. never) and miRNA levels as main outcomes,adjusted for age,sex, cohort and BMI.
Bold text indicates miRNAss are surpassing Bonferroni adjusted P value treshold (P<0.05/591=8.46×10-5)
while we also present nominally associated miRNAs (P<0.05).

## Sheet: Supplemental Table S2
Table S2. MicroRNAs associated with Current (ref) vs Former smokers
miRNA	β	SE	P-value
miR-27b-3p	-0.159644	0.0213067	1.06329e-13
miR-23b-3p	-0.162092	0.0228956	2.081e-12
miR-29b-3p	-0.12872	0.0190258	1.80284e-11
miR-27a-3p	-0.188068	0.0282602	3.77682e-11
miR-30a-5p	-0.0910643	0.0143511	2.81446e-10
miR-10b-5p	-0.141407	0.0238465	3.64154e-09
miR-150-5p	-0.181596	0.0311731	6.7616e-09
miR-23a-3p	-0.150336	0.0267173	2.13086e-08
miR-10a-5p	-0.132012	0.0246598	9.76929e-08
miR-29a-3p	-0.102137	0.0191818	1.14146e-07
miR-1915-3p	-0.166341	0.0314988	1.44559e-07
miR-1237-5p	-0.147353	0.0282497	2.04348e-07
miR-6085	-0.189934	0.0365245	2.22343e-07
miR-126-5p	-0.159216	0.03119	3.67189e-07
miR-6769b-3p	-0.0667371	0.0131895	4.63452e-07
miR-6821-5p	-0.151871	0.0310227	1.0704e-06
miR-342-3p	-0.101775	0.0212623	1.83788e-06
miR-100-5p	-0.116966	0.0246915	2.34199e-06
miR-126-3p	-0.108759	0.0232137	3.0133e-06
miR-326	0.161322	0.0351756	4.83297e-06
miR-8069	-0.119508	0.0261192	5.08366e-06
let-7e-5p	-0.109919	0.0241255	5.56904e-06
miR-6869-5p	-0.111897	0.0249543	7.7959e-06
miR-1285-5p	0.166864	0.0374141	8.71798e-06
miR-99b-5p	-0.0991635	0.022257	8.90188e-06
miR-6845-5p	-0.119493	0.0268211	8.91067e-06
miR-30a-3p	-0.128874	0.0289751	9.22099e-06
miR-30b-5p	-0.0840495	0.0190388	1.07328e-05
miR-486-5p	0.140013	0.0317825	1.11979e-05
miR-1273h-5p	0.174882	0.0398524	1.21057e-05
miR-6738-5p	-0.135415	0.0309871	1.31488e-05
miR-149-3p	-0.115133	0.0263868	1.35563e-05
miR-339-5p	0.106265	0.0244382	1.4505e-05
miR-1273d	0.158901	0.0366175	1.50938e-05
miR-146b-5p	-0.0695759	0.0160478	1.53636e-05
miR-6780b-5p	-0.136534	0.0326069	2.96308e-05
let-7c-5p	-0.0680603	0.0162938	3.09755e-05
miR-1273e	0.144768	0.0354181	4.55868e-05
miR-142-5p	-0.119848	0.0295019	5.07138e-05
miR-195-5p	-0.0899744	0.0222873	5.64582e-05
miR-5585-3p	0.14932	0.037033	5.76484e-05
miR-1254	0.112503	0.0281159	6.55799e-05
miR-4690-5p	-0.0929809	0.0237094	9.13055e-05
miR-6781-5p	-0.105547	0.0271633	0.000105839
miR-6778-5p	-0.0753334	0.0195718	0.000122808
miR-29c-3p	-0.0689294	0.0180128	0.000134419
miR-3940-5p	-0.137663	0.0363011	0.000154331
miR-125a-5p	-0.073554	0.0194016	0.000155021
miR-125b-5p	-0.0881477	0.02327	0.000156954
miR-1306-5p	-0.0589843	0.0157757	0.000190717
miR-8078	0.15462	0.0419269	0.000233035
miR-17-5p	0.0773182	0.0210072	0.000239742
miR-3689a-3p	0.205382	0.0561302	0.000260638
miR-1913	0.0621967	0.017067	0.00027594
miR-139-5p	-0.0668075	0.0183706	0.000284165
miR-181b-5p	-0.0884159	0.024462	0.000309495
miR-193a-3p	-0.0858273	0.0239546	0.00034903
miR-93-5p	0.0906695	0.0254201	0.000370988
miR-181d-5p	-0.144574	0.0407012	0.000392275
miR-324-3p	0.0823884	0.0232509	0.000405242
miR-1273c	0.0959148	0.027209	0.000434137
miR-221-3p	0.129162	0.0369904	0.000491679
miR-155-5p	-0.104941	0.0301212	0.000506136
miR-4534	-0.0700241	0.0202716	0.000564833
miR-654-5p	-0.103365	0.0299847	0.000579624
miR-4632-5p	-0.134436	0.0390394	0.000587469
miR-338-3p	-0.0891134	0.0259239	0.000600784
miR-30c-5p	-0.0625912	0.0182435	0.00061555
miR-92a-3p	0.0800295	0.0234574	0.000660215
miR-25-3p	0.0842915	0.0250049	0.000765167
miR-6088	-0.0893129	0.0266731	0.000829875
miR-6870-5p	-0.114969	0.0343529	0.000835013
miR-574-3p	0.0726405	0.0217879	0.000873917
miR-99a-5p	-0.0760079	0.0229618	0.00095117
miR-185-5p	0.130531	0.0396979	0.00102859
miR-4478	-0.0825907	0.0253628	0.00114992
miR-4507	0.115452	0.0355064	0.00116938
miR-1914-5p	0.0830767	0.025603	0.00119741
miR-24-3p	-0.0749293	0.0235129	0.00146417
miR-3652	-0.141374	0.0444223	0.00148558
miR-6727-5p	-0.126846	0.0398831	0.00149613
miR-106b-5p	0.0689625	0.0218092	0.00159322
miR-6124	-0.0929182	0.0294404	0.00162578
let-7b-5p	-0.0608332	0.0193158	0.00166357
miR-19b-3p	0.121621	0.038817	0.00175773
miR-566	0.0973531	0.0313356	0.00192158
miR-4505	-0.0451328	0.0147465	0.00224262
miR-26b-5p	-0.0852198	0.0279043	0.00229203
miR-6884-3p	-0.0627848	0.0207011	0.00245739
miR-1225-3p	0.0541397	0.0178583	0.00246799
miR-3687	0.0813012	0.0271986	0.00283623
miR-146a-5p	0.14343	0.0489997	0.00346477
miR-1303	0.0897855	0.030742	0.00353799
miR-1908-5p	-0.0757921	0.0260758	0.00369945
miR-3197	-0.211403	0.0727731	0.00371891
miR-574-5p	0.102547	0.0353607	0.00377765
miR-766-3p	0.0636036	0.0222078	0.00423265
miR-22-3p	0.136274	0.0476246	0.0042673
miR-4430	-0.113277	0.0397295	0.0044063
miR-7107-5p	-0.0893415	0.0313374	0.00440978
miR-4539	0.0909144	0.032074	0.00464189
miR-16-5p	0.0726276	0.0256517	0.00468863
miR-1255b-2-3p	0.0943378	0.0333273	0.00469824
miR-34a-5p	-0.091505	0.0323435	0.00472005
miR-328-3p	0.0795506	0.0281216	0.00472515
miR-1273a	0.113835	0.0403415	0.00482939
miR-19a-3p	0.0743617	0.0264678	0.00501658
miR-4795-3p	-0.0680224	0.0242379	0.00506435
miR-2861	-0.0932267	0.0332622	0.00512192
miR-6165	-0.105448	0.0377295	0.00524867
miR-6893-3p	0.169333	0.0608735	0.00546482
miR-6799-5p	-0.0729999	0.0262914	0.0055518
miR-6875-5p	-0.134601	0.0486939	0.00576522
miR-425-3p	0.0940121	0.0345649	0.00659493
miR-4728-3p	0.0774012	0.0287925	0.00725082
miR-652-3p	0.0701919	0.0261291	0.00729183
miR-3674	0.0858938	0.0321116	0.00754556
miR-451a	0.138509	0.0525734	0.00849803
miR-1304-3p	0.0539407	0.0206165	0.00896288
miR-130b-3p	0.0926146	0.0355405	0.00924092
miR-484	0.0619165	0.0239527	0.0098191
miR-20a-5p	0.0505892	0.0197456	0.0104883
miR-4417	-0.109396	0.042748	0.010578
miR-6803-5p	-0.0684412	0.0269216	0.0110996
miR-4461	0.232629	0.0924406	0.0119403
miR-375	-0.134902	0.0543128	0.0130912
miR-6812-5p	-0.0622739	0.0250818	0.0131268
miR-5196-5p	-0.0532793	0.0214955	0.0132822
miR-4449	-0.0764304	0.0309042	0.0134872
miR-1291	0.12049	0.0489082	0.0138507
miR-152-3p	-0.07198	0.0293802	0.0143845
miR-6769a-3p	0.107374	0.0440971	0.0149931
miR-181a-5p	-0.0518668	0.0213631	0.0152876
miR-30d-5p	-0.0378203	0.0157539	0.0164671
let-7a-5p	-0.0535301	0.0224939	0.0174299
miR-30e-3p	-0.0341323	0.0145076	0.0187465
miR-4426	-0.106246	0.0455345	0.0197438
miR-324-5p	0.105151	0.0451634	0.0200131
miR-33b-5p	0.0390853	0.0169341	0.0211104
miR-1976	0.0481991	0.0210166	0.0219435
miR-1228-3p	0.0478698	0.0209826	0.0226432
miR-765	-0.0699861	0.0307985	0.0231837
miR-3667-5p	-0.0600417	0.0265524	0.0238655
miR-6742-5p	0.0384097	0.0171672	0.0253858
miR-6723-5p	0.145235	0.0654402	0.0265898
miR-4769-3p	0.067179	0.0303724	0.0271055
miR-4512	0.0796961	0.0360808	0.0273154
miR-4644	-0.11441	0.0519906	0.0278949
miR-3648	-0.0529326	0.0243205	0.0296536
miR-93-3p	0.119569	0.0549458	0.0296792
miR-6500-3p	0.119572	0.0550792	0.030072
let-7g-5p	-0.037665	0.0174087	0.0306315
miR-5739	-0.107921	0.0499502	0.0308626
miR-4795-5p	-0.0448666	0.021051	0.0332006
miR-548j-3p	-0.0453218	0.021315	0.0336185
miR-4656	0.0951697	0.0449433	0.0343534
miR-345-5p	0.0348601	0.016468	0.0344134
miR-210-5p	0.0328775	0.0156575	0.0358894
miR-106a-5p	0.0403055	0.0192678	0.036594
miR-4496	0.103787	0.0496829	0.0368529
miR-370-3p	0.0888334	0.0426631	0.0374678
miR-4421	0.0921965	0.0442822	0.0374851
miR-330-3p	0.0675761	0.0324688	0.0375543
miR-1229-3p	0.086663	0.0417348	0.0379913
miR-4753-5p	-0.0421883	0.0204174	0.0389469
miR-4706	0.0633673	0.0307783	0.0396573
miR-425-5p	0.0592204	0.0288011	0.0399119
miR-143-5p	0.0397931	0.0194697	0.0411172
miR-6789-3p	0.0545707	0.0268084	0.0419418
miR-106b-3p	0.0800795	0.0393616	0.0420555
miR-4481	-0.0697711	0.0346077	0.0439456
let-7f-5p	-0.0493467	0.0244931	0.0440863
miR-6511b-3p	-0.0353489	0.0176123	0.044897
miR-877-3p	0.0385494	0.0192159	0.0449967
miR-17-3p	0.0466125	0.0233306	0.04588
miR-148a-3p	-0.0574444	0.0288256	0.0464349
miR-6798-5p	-0.084916	0.0427299	0.0470468
miR-21-5p	-0.060649	0.0311391	0.0516126
miR-6782-5p	-0.0929207	0.0477592	0.0518612
miR-556-3p	-0.0630074	0.0324694	0.0524764
miR-6726-3p	0.0682389	0.0352241	0.0528714
miR-3620-3p	0.0566501	0.0292619	0.0530316
miR-874-3p	0.0336787	0.0175265	0.05482
miR-561-5p	-0.0436641	0.0227561	0.0551726
miR-7150	-0.0434374	0.0226703	0.0555207
miR-3152-5p	-0.0470779	0.0248834	0.0586633
miR-5093	-0.0585463	0.0311575	0.0604041
miR-140-5p	-0.0520532	0.0277165	0.0605391
miR-6762-3p	0.0811559	0.0436374	0.0630835
miR-6069	0.0702941	0.0378815	0.0636734
miR-1909-3p	0.0939409	0.0508043	0.064615
miR-18b-5p	0.0623249	0.0338022	0.0653783
miR-1290	-0.0700375	0.0380273	0.0656769
miR-649	0.107434	0.0585407	0.0666453
miR-4798-3p	-0.0523602	0.0286794	0.0680641
miR-374c-5p	-0.0427538	0.023527	0.0693534
miR-548ae	-0.0396897	0.0218708	0.0697342
miR-6789-5p	0.0491845	0.0272622	0.0713827
miR-605-3p	-0.0631911	0.0350264	0.0713866
miR-1301-5p	0.0459213	0.0255392	0.0723378
miR-194-5p	-0.0563525	0.0314136	0.0730029
miR-1299	0.0556882	0.0311824	0.0742901
miR-18a-5p	0.0442855	0.0248491	0.0748932
miR-6894-5p	-0.051705	0.0291227	0.076002
miR-1247-5p	-0.0548154	0.0308778	0.076032
miR-7845-5p	-0.0588185	0.0332348	0.0769363
miR-4790-3p	-0.041287	0.0234156	0.0780363
miR-5684	0.0987806	0.0563404	0.0797281
miR-6877-3p	0.0350294	0.0200074	0.0801511
miR-6887-5p	-0.0615866	0.0351927	0.080296
miR-4530	-0.0397743	0.0229103	0.0827237
miR-6795-3p	-0.0282471	0.0163	0.0832801
miR-6747-3p	0.0675109	0.0389991	0.0836108
miR-6886-3p	0.0727449	0.0424581	0.0868273
miR-6796-3p	0.0453772	0.0267003	0.0894018
miR-6511a-3p	0.0626901	0.0371513	0.0916989
miR-6784-5p	-0.0467685	0.0277369	0.0919445
miR-6729-3p	0.0242108	0.0143687	0.0921727
miR-504-3p	-0.0639852	0.0380314	0.0926632
miR-197-3p	0.0359655	0.0214071	0.0931211
miR-361-5p	-0.0386341	0.023146	0.0952657
miR-101-3p	-0.0413007	0.0249578	0.0981393
miR-4486	-0.0249532	0.0151197	0.0990458
miR-34c-5p	-0.0450237	0.0274798	0.101512
miR-744-5p	0.122832	0.0752115	0.102616
miR-6824-5p	-0.0426846	0.0264379	0.106593
miR-6791-5p	0.0962141	0.0596791	0.1071
miR-6722-3p	-0.0486134	0.0302376	0.108078
miR-7111-5p	-0.0473541	0.029491	0.108516
miR-372-3p	0.0619227	0.0388164	0.110832
let-7i-5p	0.0327623	0.02058	0.111575
miR-4688	0.0729291	0.045856	0.111926
miR-1269b	0.0740229	0.0466937	0.113081
miR-590-5p	-0.0552989	0.0349051	0.113313
miR-1307-3p	0.0495179	0.0312783	0.11357
miR-4697-5p	0.0667309	0.0422089	0.114065
miR-1273g-5p	0.0546129	0.0345495	0.114123
miR-4722-3p	0.0499151	0.0316084	0.114477
miR-28-5p	-0.0417824	0.026574	0.11606
miR-4447	-0.0621609	0.0398485	0.118956
miR-6086	-0.0836657	0.0537239	0.119573
miR-495-3p	-0.0872231	0.0560181	0.119638
miR-6722-5p	0.0685168	0.0440748	0.120231
miR-3135a	0.0419756	0.0271228	0.121896
miR-7108-5p	-0.0435654	0.0282644	0.123412
miR-6741-5p	-0.0545266	0.0355313	0.12506
miR-4646-5p	-0.0413049	0.027084	0.127422
miR-671-5p	0.0474671	0.0312086	0.128449
miR-6511a-5p	0.0260091	0.0172006	0.130686
miR-6131	0.0661556	0.0441099	0.133848
miR-6716-3p	-0.0347275	0.0232234	0.134997
miR-5006-5p	-0.0259929	0.0175945	0.139765
miR-6827-3p	-0.0416166	0.0284013	0.143016
miR-181c-5p	0.0244068	0.0170633	0.152788
miR-31-5p	-0.048552	0.034035	0.153893
miR-3127-3p	0.0438981	0.0308898	0.155459
miR-320d	0.0385019	0.0271528	0.156375
miR-6821-3p	0.0451442	0.0319086	0.157305
miR-561-3p	-0.0436289	0.0308417	0.15736
miR-548d-5p	0.0450017	0.0318121	0.15736
miR-616-3p	0.0575539	0.040914	0.159692
miR-5703	-0.0453004	0.0322295	0.160033
miR-3180-3p	-0.0486058	0.0346016	0.16028
miR-205-5p	0.0824238	0.0586851	0.160344
miR-4763-3p	0.0185337	0.0131964	0.16036
miR-4269	0.0602262	0.0429354	0.160879
miR-764	0.0367284	0.0263416	0.163399
miR-4793-5p	0.0329855	0.0238591	0.16699
miR-548h-5p	0.0752129	0.0544987	0.167735
miR-197-5p	-0.0680396	0.0493425	0.168094
miR-339-3p	0.066713	0.0485835	0.169877
miR-26a-5p	-0.0369158	0.0270443	0.172423
miR-4463	0.0351832	0.0259665	0.175609
miR-133a-5p	-0.0281159	0.0208426	0.177522
miR-299-5p	0.0530922	0.0395321	0.179441
miR-4640-3p	-0.0494594	0.036922	0.18056
miR-374b-3p	-0.0264495	0.0198682	0.18328
miR-1231	-0.0473648	0.0356108	0.183669
miR-4800-5p	-0.033785	0.0255386	0.186041
miR-320a	0.0392059	0.0296794	0.186681
miR-4290	-0.0410648	0.0312399	0.18885
miR-6825-3p	-0.0482133	0.0369931	0.192642
miR-6750-5p	0.0555546	0.0431015	0.197593
miR-7109-3p	0.0631915	0.0490615	0.197913
miR-4433b-5p	0.0303478	0.023635	0.199303
miR-6890-3p	0.0552571	0.0430817	0.199797
miR-1247-3p	0.0379386	0.0296747	0.201247
miR-4753-3p	-0.0505866	0.0395859	0.201456
miR-6788-3p	0.0494961	0.0388133	0.202394
miR-363-3p	0.0296977	0.0232953	0.202536
miR-381-3p	0.0389905	0.0307887	0.205541
miR-4519	0.04631	0.0367917	0.208302
miR-151a-3p	0.0320096	0.0254821	0.209225
miR-6792-3p	0.037179	0.0296395	0.209873
miR-548ak	-0.0229629	0.0183503	0.210968
miR-3162-5p	-0.0584296	0.046768	0.211704
miR-4515	-0.0590942	0.0476289	0.214874
miR-6771-5p	-0.0511408	0.0412244	0.214938
miR-532-5p	0.038596	0.0311776	0.215904
miR-223-3p	-0.0398889	0.0325438	0.220477
miR-1909-5p	0.0238878	0.0199458	0.231222
miR-196b-3p	0.0322689	0.0269504	0.231333
miR-4459	0.0245871	0.0208049	0.237447
miR-424-3p	-0.0453259	0.038359	0.237515
miR-6510-3p	0.0515996	0.0438785	0.239767
miR-3180	-0.0431032	0.0367974	0.24161
miR-584-5p	0.0668177	0.0570833	0.241947
miR-199a-5p	0.0404778	0.0349244	0.246608
miR-144-5p	0.0357895	0.030897	0.246879
miR-130a-3p	0.0418451	0.0362423	0.248414
miR-4270	-0.0295338	0.0256661	0.250016
miR-6849-3p	0.0516376	0.0448947	0.25022
miR-660-5p	-0.0326205	0.028466	0.251973
miR-146a-3p	-0.0203748	0.0180663	0.259567
miR-377-3p	0.0462407	0.0411104	0.26083
miR-320c	0.0289243	0.0258818	0.263911
miR-1249	0.0196121	0.0175733	0.264569
miR-299-3p	-0.0424372	0.0381471	0.266091
miR-7109-5p	-0.0497292	0.0447029	0.266102
miR-1275	-0.0293086	0.0263861	0.266824
miR-222-3p	0.0213094	0.019295	0.269571
miR-3141	-0.0292847	0.0265637	0.270424
miR-4502	0.0581608	0.0531272	0.273778
miR-30e-5p	0.0146088	0.0134214	0.276537
miR-1343-5p	0.0785804	0.0722127	0.276665
miR-6768-5p	0.038122	0.0350767	0.277267
miR-8071	0.0266584	0.0246327	0.279296
miR-4707-3p	-0.0240883	0.0223459	0.281192
miR-6728-3p	0.0270891	0.0254678	0.287629
miR-1225-5p	-0.0135862	0.0128335	0.289902
miR-1322	0.0307632	0.0290739	0.290154
miR-185-3p	0.046931	0.0443894	0.290539
miR-3689d	0.0225892	0.0213732	0.290706
miR-378g	0.020304	0.0192314	0.291218
miR-1224-5p	0.0342291	0.0324648	0.29187
miR-6803-3p	0.0361744	0.0343358	0.292235
miR-22-5p	0.0291414	0.0277227	0.293323
miR-4681	-0.0370691	0.0352746	0.293462
miR-663b	0.0516562	0.0496136	0.29794
miR-2116-5p	-0.0193828	0.0187064	0.300271
miR-1307-5p	0.0318771	0.0308778	0.302045
miR-4721	-0.037051	0.0359255	0.302528
miR-548az-5p	0.0429618	0.0418663	0.304954
miR-103a-2-5p	0.0354702	0.0345804	0.305159
miR-21-3p	0.0293027	0.0287734	0.308631
miR-3907	0.0232964	0.0228962	0.309066
let-7d-3p	-0.0238615	0.0234565	0.309167
miR-3157-3p	-0.0184308	0.0181219	0.309271
miR-4684-3p	0.0349339	0.0345314	0.311842
miR-2276-3p	0.0364483	0.0360657	0.312342
miR-210-3p	0.013616	0.0134893	0.312926
miR-1538	0.0330589	0.0328213	0.313959
miR-4798-5p	-0.030943	0.0307603	0.314584
miR-4306	0.0284021	0.0282706	0.315203
miR-3169	0.0366231	0.0364561	0.315237
miR-6726-5p	-0.0171951	0.0173388	0.321473
miR-34b-3p	-0.021148	0.0213676	0.322445
miR-374b-5p	-0.024173	0.0244601	0.32316
miR-223-5p	-0.0373321	0.0377931	0.323385
miR-6819-5p	0.0361151	0.0365983	0.323878
miR-378i	0.0174131	0.0177218	0.325949
miR-134-5p	0.0508289	0.051894	0.32748
miR-6862-3p	0.0270251	0.0276322	0.328195
miR-378e	-0.0225141	0.0230545	0.328921
miR-6794-5p	-0.0121842	0.0125135	0.330347
miR-4655-3p	0.014818	0.015341	0.334226
miR-6809-3p	0.02554	0.0265792	0.336733
miR-23a-5p	0.0474475	0.0495142	0.338063
miR-640	0.0154717	0.0162064	0.339879
miR-2115-3p	-0.0150988	0.015929	0.343322
miR-2110	0.0328708	0.034753	0.34436
miR-145-5p	0.0294439	0.0311964	0.34539
miR-181a-2-3p	0.041213	0.0437588	0.346413
miR-548ay-5p	-0.026168	0.0281467	0.352653
miR-15a-5p	0.0196784	0.0216915	0.364428
miR-4746-5p	0.025576	0.02825	0.365406
miR-4291	0.0178856	0.0200084	0.371496
miR-6765-5p	-0.0226666	0.0254138	0.372569
miR-141-3p	-0.018877	0.0213841	0.377488
miR-133a-3p	0.0347168	0.0394732	0.379249
miR-2392	-0.0314167	0.0359414	0.382178
miR-6810-3p	-0.0167425	0.0191829	0.382901
miR-378d	0.021665	0.0249775	0.385853
miR-4726-3p	0.018194	0.0210415	0.387337
miR-505-3p	0.0329767	0.038218	0.388334
miR-4664-3p	-0.020788	0.0241597	0.389663
miR-6501-5p	0.0319378	0.0371622	0.390229
miR-211-3p	0.0288747	0.0337049	0.391732
miR-3613-5p	-0.0339564	0.0397397	0.39296
miR-4652-3p	-0.0362437	0.042423	0.393032
miR-6761-5p	-0.022603	0.0266368	0.39624
miR-376a-3p	-0.0414378	0.0492738	0.400479
miR-7111-3p	0.0346675	0.0412516	0.400803
miR-6794-3p	-0.0122011	0.0145442	0.40164
miR-4274	0.0117655	0.0140419	0.402208
miR-3155b	-0.0157577	0.0188924	0.404351
miR-4713-3p	-0.0322371	0.0386671	0.404558
miR-92b-3p	-0.0182778	0.0219772	0.40571
miR-5587-3p	0.017509	0.0210741	0.406182
miR-7106-5p	-0.0339375	0.0410056	0.407992
miR-320b	0.0218525	0.027068	0.419592
miR-6775-3p	0.0110892	0.0138097	0.422085
miR-3140-5p	-0.0116902	0.0145595	0.422124
miR-4790-5p	-0.0397374	0.0496812	0.423907
miR-3152-3p	-0.0189439	0.0237724	0.425626
miR-6819-3p	0.0122649	0.0155319	0.429836
miR-409-3p	0.0460437	0.0596495	0.440275
miR-4695-5p	0.0230116	0.0298187	0.440387
miR-937-5p	0.0234639	0.0305794	0.443001
miR-6741-3p	0.0184925	0.0243297	0.447309
miR-497-3p	0.0131195	0.0176301	0.456882
miR-4292	-0.015133	0.0205248	0.461036
miR-6804-3p	-0.012555	0.0171394	0.463946
miR-548e-5p	0.0213311	0.0292535	0.465987
miR-6887-3p	-0.0196288	0.0270332	0.467874
miR-4728-5p	-0.0258993	0.0357194	0.468502
miR-29c-5p	-0.0241977	0.0334885	0.470042
miR-5694	0.0150963	0.0209234	0.470696
miR-6852-5p	0.0160216	0.0222871	0.472316
miR-6846-3p	-0.0183267	0.0255843	0.473885
miR-502-5p	-0.0222601	0.0314403	0.479031
miR-6836-5p	0.0183632	0.0262525	0.484342
miR-4725-3p	0.0286678	0.0412127	0.486768
miR-6877-5p	-0.0125466	0.0180478	0.487029
miR-4673	0.0531653	0.0769456	0.489691
miR-382-5p	0.0415106	0.060372	0.491807
miR-532-3p	0.0284489	0.0416961	0.495146
miR-920	-0.0170811	0.0252376	0.498614
miR-454-3p	-0.0205781	0.030505	0.500031
miR-4758-5p	0.0169777	0.0251788	0.500219
miR-186-3p	-0.0154041	0.0229031	0.501304
miR-217	-0.0138746	0.0207177	0.503136
miR-6127	0.0190716	0.0284802	0.503174
miR-4442	-0.0363225	0.0546792	0.506595
miR-15b-5p	0.0167822	0.0253718	0.508409
miR-3714	0.0175295	0.0267997	0.513138
miR-7114-3p	-0.0154279	0.0236828	0.514849
miR-1233-3p	0.0203738	0.0312937	0.515098
miR-6800-3p	0.0135267	0.0208463	0.516503
miR-301a-3p	-0.0282571	0.044332	0.523949
miR-4665-5p	0.0330896	0.0525135	0.5287
miR-556-5p	0.0163388	0.0262749	0.534129
miR-662	0.0157143	0.0255392	0.538437
miR-4734	0.0131334	0.0215396	0.542115
miR-2115-5p	-0.00909775	0.0151059	0.547077
miR-33a-5p	0.0176786	0.0294058	0.547788
miR-122-5p	0.030449	0.0506625	0.547906
miR-4726-5p	0.015199	0.0253319	0.548586
miR-187-3p	-0.00880764	0.0146854	0.548747
miR-20b-5p	0.0134021	0.0223749	0.549265
miR-4522	0.0186388	0.0311837	0.550112
miR-6851-3p	-0.0267353	0.0449565	0.552125
miR-6870-3p	0.0202771	0.0343175	0.554686
miR-191-5p	0.0167155	0.0284384	0.556756
let-7d-5p	-0.0130286	0.022357	0.560132
miR-548ay-3p	0.0219356	0.038014	0.563988
miR-378f	0.0117955	0.0205281	0.565633
miR-5582-5p	-0.0238865	0.0418631	0.568352
miR-1287-5p	-0.025332	0.0447316	0.571255
miR-4429	0.0147367	0.0260857	0.572191
miR-4699-5p	0.0180107	0.0320095	0.573732
miR-1471	0.0206317	0.0367803	0.574906
miR-625-5p	0.0212754	0.0384391	0.580003
miR-4309	0.0090069	0.0165048	0.585333
miR-187-5p	0.00798506	0.0147661	0.588736
miR-204-3p	-0.00860375	0.0162103	0.595655
miR-769-5p	0.0207302	0.0398852	0.603305
miR-6813-3p	0.00775298	0.0149433	0.603948
miR-5001-5p	-0.00750608	0.0144675	0.60395
miR-6791-3p	-0.0167249	0.0323415	0.605128
miR-4700-5p	0.0190292	0.0370711	0.607795
miR-3937	-0.0252701	0.0494867	0.609664
miR-2276-5p	0.0183635	0.0362388	0.612403
miR-4257	-0.00977794	0.0193252	0.612942
miR-103a-3p	0.0130484	0.025839	0.61363
miR-193b-3p	-0.0139004	0.0280613	0.620409
miR-6800-5p	0.0193876	0.0392586	0.621478
miR-107	0.0114655	0.0233666	0.623715
miR-7978	-0.0151652	0.0309195	0.623859
miR-4800-3p	-0.00870591	0.0179	0.62677
miR-3667-3p	-0.0249022	0.0512244	0.626929
miR-6872-3p	0.0190321	0.0392857	0.628124
miR-6744-3p	0.0316974	0.0655506	0.628762
miR-4667-5p	-0.00972631	0.0201515	0.629398
miR-648	-0.00777988	0.0161405	0.629859
miR-500b-5p	-0.0194058	0.0407844	0.634266
miR-376c-3p	-0.0167819	0.0355251	0.636703
miR-6735-3p	0.0177943	0.0377115	0.63709
miR-6715b-3p	0.00942748	0.0200653	0.638528
miR-935	0.0149406	0.0319094	0.639685
miR-6892-3p	-0.0116296	0.0248798	0.64025
miR-6771-3p	-0.00606384	0.0130211	0.641492
miR-422a	-0.0107953	0.0234551	0.64539
miR-937-3p	-0.00831772	0.0180834	0.645598
miR-6774-3p	0.0171191	0.0373001	0.646322
miR-128-3p	-0.0132131	0.0288966	0.647544
miR-6891-3p	0.0148594	0.0327173	0.649758
miR-3157-5p	0.00830102	0.0183937	0.651831
miR-3912-5p	-0.00753968	0.0168937	0.655436
miR-6880-5p	-0.0104857	0.024286	0.665971
miR-4655-5p	-0.00593098	0.0138188	0.667834
miR-500b-3p	0.00945563	0.0222186	0.670472
miR-148b-3p	-0.0131577	0.0313355	0.674612
miR-6852-3p	-0.0158739	0.0388227	0.682675
miR-4784	-0.00970019	0.0243379	0.690264
miR-3677-5p	0.0181056	0.0458242	0.692811
miR-4732-3p	0.0137968	0.0354951	0.697549
miR-6797-3p	0.0283242	0.0739123	0.701608
miR-199a-3p	0.0117156	0.0309882	0.705428
miR-212-3p	-0.00577882	0.015356	0.706723
miR-1234-3p	-0.00583191	0.0155349	0.707404
miR-548b-5p	-0.0194832	0.0519684	0.707777
miR-335-5p	-0.0127071	0.0340879	0.709362
miR-1202	0.00473503	0.0129058	0.713745
miR-670-3p	0.00653253	0.0181889	0.719527
miR-658	0.00878223	0.0251197	0.726669
miR-378a-3p	0.00704074	0.0206043	0.732609
miR-6809-5p	-0.00657545	0.0194708	0.735624
miR-548w	0.0165513	0.0490286	0.735717
miR-6787-5p	0.0167107	0.0495839	0.736143
miR-3613-3p	-0.0199339	0.059464	0.737495
miR-4667-3p	0.00967689	0.0300343	0.747344
let-7g-3p	-0.00664092	0.0209148	0.750885
miR-4676-3p	0.0121493	0.039058	0.755795
miR-1539	0.0147714	0.0475813	0.75626
miR-4723-3p	0.00700748	0.0228643	0.759274
miR-6861-3p	0.0121138	0.0408085	0.76662
miR-4745-3p	-0.00898667	0.0303899	0.767484
miR-6785-3p	0.00424359	0.0144043	0.76833
miR-572	-0.006458	0.0227531	0.776575
miR-4322	0.0147129	0.0522876	0.778449
miR-320e	-0.00694886	0.0249481	0.780636
miR-4646-3p	-0.0113933	0.041006	0.781164
miR-6802-5p	0.00630749	0.0237188	0.790326
miR-1237-3p	0.0093408	0.03559	0.793001
miR-4535	-0.00495201	0.0188743	0.793068
miR-200a-5p	-0.00902331	0.0344681	0.793516
miR-6873-3p	-0.00989121	0.0401952	0.805649
miR-449b-3p	0.0202409	0.0825202	0.806265
miR-6816-3p	0.00611648	0.0257813	0.812495
miR-1244	-0.00807217	0.0341545	0.813194
miR-4652-5p	-0.00959416	0.0412785	0.816235
miR-7851-3p	0.0074705	0.0322029	0.816579
miR-144-3p	0.00796621	0.0350021	0.81999
miR-3616-5p	0.00685346	0.0314695	0.827625
miR-186-5p	0.00406694	0.0193867	0.833864
miR-2116-3p	-0.00371223	0.0177453	0.83432
miR-3912-3p	0.00362698	0.0176895	0.837568
miR-3184-3p	-0.00684048	0.034018	0.840656
miR-4436a	0.0044739	0.0225963	0.843073
miR-8052	-0.00806382	0.0435879	0.853249
miR-3943	0.00455822	0.0256194	0.858806
miR-1207-5p	-0.00401846	0.0244774	0.869616
miR-331-3p	0.00402125	0.025648	0.875431
miR-23c	-0.00451507	0.0290004	0.876295
miR-541-3p	0.00394123	0.025448	0.876939
miR-7-1-3p	0.00512391	0.0345542	0.882134
miR-6797-5p	-0.00593278	0.0404297	0.883352
miR-6775-5p	-0.00381735	0.0273744	0.889111
miR-136-5p	-0.0101471	0.0736077	0.890372
miR-3124-3p	0.0027655	0.0206401	0.893428
miR-6760-3p	-0.00237008	0.0178573	0.894427
miR-1227-3p	0.00449764	0.0350813	0.898001
miR-5196-3p	-0.00406839	0.0324722	0.90031
miR-4319	-0.00288982	0.0230944	0.900434
miR-4727-5p	-0.00542165	0.0476993	0.909518
miR-6748-3p	0.00376743	0.0342951	0.912538
miR-193a-5p	0.00261161	0.0265428	0.921632
miR-143-3p	-0.00241751	0.0260481	0.926066
miR-6769a-5p	0.00139629	0.0152459	0.927039
miR-4713-5p	-0.00731717	0.0861107	0.932292
miR-3140-3p	-0.00113281	0.0159958	0.94355
miR-6746-5p	0.00203701	0.0301317	0.946109
miR-129-5p	-0.00193124	0.0330222	0.95337
miR-6126	0.00316463	0.0593142	0.957456
miR-7-5p	-0.00224946	0.0425958	0.95789
miR-4689	-0.00200964	0.0412232	0.961124
miR-361-3p	-0.0026197	0.0552594	0.962194
miR-4537	-0.00102865	0.0250179	0.967208
miR-4484	-0.0013995	0.0374834	0.970221
miR-4279	0.000625313	0.016754	0.970232
miR-4267	0.000960455	0.0405438	0.981103
miR-6756-5p	0.000588906	0.0250989	0.981283
miR-6767-3p	-0.00057771	0.036173	0.98726
miR-6731-3p	-0.000277695	0.0225216	0.990164
miR-362-5p	0.000376301	0.0359517	0.99165
miR-6885-5p	-0.000276334	0.0269406	0.991817
miR-192-5p	-0.000279561	0.0341312	0.993466
miR-6736-3p	0.000166184	0.0204066	0.993503
miR-1296-3p	0.000266109	0.0408861	0.994808
miR-1910-5p	0.000150074	0.0341511	0.996494
The table shows associations from the linear regression analysis where tobacco smoking was the main exposure (current versus former) with
current-smokers as the reference group and plasma miRNA levels as the main outcome. The Bonferroni-corrected threshold was set at
P<0.05/591=8.46×10-5. Abbreviations:SE: standard error.

## Sheet: Supplemental Table S3
Table S3. Overlap between the microRNAs associated with Current (ref) vs Former smokers and Current vs Never smokers
	Current vs Never (ref)			Current (ref) vs Former
miRNA	β	SE	P.value	β	SE	P.value
miR-27b-3p	0.1433	0.0215	3.98e-11	-0.1596	0.0213	1.06e-13
miR-23b-3p	0.172	0.024	1.19e-12	-0.1621	0.0229	2.08e-12
miR-29b-3p	0.1288	0.02	1.68e-10	-0.1287	0.019	1.8e-11
miR-27a-3p	0.1903	0.0287	5.21e-11	-0.1881	0.0283	3.78e-11
miR-30a-5p	0.0802	0.0145	4.13e-08	-0.0911	0.0144	2.81e-10
miR-10b-5p	0.1296	0.0232	2.83e-08	-0.1414	0.0238	3.64e-09
miR-150-5p	0.2449	0.0327	1.35e-13	-0.1816	0.0312	6.76e-09
miR-23a-3p	0.1524	0.0284	9.28e-08	-0.1503	0.0267	2.13e-08
miR-10a-5p	0.1066	0.0253	2.68e-05	-0.132	0.0247	9.77e-08
miR-29a-3p	0.1222	0.0191	2.2e-10	-0.1021	0.0192	1.14e-07
miR-1915-3p	0.1801	0.0339	1.25e-07	-0.1663	0.0315	1.45e-07
miR-1237-5p	0.1661	0.0315	1.62e-07	-0.1474	0.0282	2.04e-07
miR-6085	0.1758	0.0381	4.35e-06	-0.1899	0.0365	2.22e-07
miR-126-5p	0.1214	0.0294	3.79e-05	-0.1592	0.0312	3.67e-07
miR-6769b-3p	0.0791	0.0138	1.32e-08	-0.0667	0.0132	4.63e-07
miR-6821-5p	0.1906	0.0321	3.89e-09	-0.1519	0.031	1.07e-06
miR-342-3p	0.1244	0.0199	5.92e-10	-0.1018	0.0213	1.84e-06
miR-100-5p	0.1259	0.0259	1.37e-06	-0.117	0.0247	2.34e-06
miR-126-3p	0.1014	0.0234	1.53e-05	-0.1088	0.0232	3.01e-06
miR-326	-0.1504	0.0358	2.8e-05	0.1613	0.0352	4.83e-06
miR-8069	0.1427	0.0264	7.86e-08	-0.1195	0.0261	5.08e-06
let-7e-5p	0.1176	0.025	2.93e-06	-0.1099	0.0241	5.57e-06
miR-6869-5p	0.1151	0.0245	2.89e-06	-0.1119	0.025	7.8e-06
miR-1285-5p	-0.1718	0.0387	9.65e-06	0.1669	0.0374	8.72e-06
miR-99b-5p	0.0909	0.0232	9.35e-05	-0.0992	0.0223	8.9e-06
miR-6845-5p	0.1136	0.0274	3.49e-05	-0.1195	0.0268	8.91e-06
miR-30a-3p	0.1317	0.0286	4.52e-06	-0.1289	0.029	9.22e-06
miR-30b-5p	0.0822	0.0197	3.21e-05	-0.084	0.019	1.07e-05
miR-486-5p	-0.1301	0.0316	4.05e-05	0.14	0.0318	1.12e-05
miR-1273h-5p	-0.1559	0.0452	0.000576	0.1749	0.0399	1.21e-05
miR-6738-5p	0.1372	0.0301	5.66e-06	-0.1354	0.031	1.31e-05
miR-149-3p	0.1339	0.0267	5.99e-07	-0.1151	0.0264	1.36e-05
miR-339-5p	-0.0838	0.0259	0.00122	0.1063	0.0244	1.45e-05
miR-1273d	-0.1396	0.042	0.000903	0.1589	0.0366	1.51e-05
miR-146b-5p	0.0956	0.0163	5.77e-09	-0.0696	0.016	1.54e-05
miR-6780b-5p	0.1364	0.0363	0.000178	-0.1365	0.0326	2.96e-05
let-7c-5p	0.0671	0.0161	3.34e-05	-0.0681	0.0163	3.1e-05
miR-1273e	-0.1211	0.0378	0.00141	0.1448	0.0354	4.56e-05
miR-142-5p	0.1186	0.0303	9.49e-05	-0.1198	0.0295	5.07e-05
miR-195-5p	0.1056	0.0229	4.57e-06	-0.09	0.0223	5.65e-05
miR-5585-3p	-0.1248	0.0398	0.00177	0.1493	0.037	5.76e-05
miR-1254	-0.1085	0.0291	0.000206	0.1125	0.0281	6.56e-05
miR-4690-5p	0.0843	0.0247	0.000652	-0.093	0.0237	9.13e-05
miR-6781-5p	0.1113	0.0319	0.000498	-0.1055	0.0272	0.000106
miR-6778-5p	0.0731	0.0186	8.7e-05	-0.0753	0.0196	0.000123
miR-29c-3p	0.0613	0.0176	0.000525	-0.0689	0.018	0.000134
miR-3940-5p	0.1389	0.037	0.000183	-0.1377	0.0363	0.000154
miR-125a-5p	0.0726	0.0198	0.000262	-0.0736	0.0194	0.000155
miR-125b-5p	0.0911	0.0239	0.000148	-0.0881	0.0233	0.000157
miR-1306-5p	0.0463	0.0184	0.012	-0.059	0.0158	0.000191
miR-8078	-0.096	0.0432	0.0265	0.1546	0.0419	0.000233
miR-17-5p	-0.0747	0.0221	0.000728	0.0773	0.021	0.00024
miR-3689a-3p	-0.1357	0.0598	0.0235	0.2054	0.0561	0.000261
miR-1913	-0.0785	0.0191	4.2e-05	0.0622	0.0171	0.000276
miR-139-5p	0.0645	0.0189	0.000682	-0.0668	0.0184	0.000284
miR-181b-5p	0.0974	0.0258	0.00017	-0.0884	0.0245	0.000309
miR-193a-3p	0.062	0.0241	0.0104	-0.0858	0.024	0.000349
miR-93-5p	-0.1025	0.0252	5.07e-05	0.0907	0.0254	0.000371
miR-181d-5p	0.1294	0.0386	0.000813	-0.1446	0.0407	0.000392
miR-324-3p	-0.055	0.0236	0.0199	0.0824	0.0233	0.000405
miR-1273c	-0.0917	0.0269	0.000674	0.0959	0.0272	0.000434
miR-221-3p	-0.1385	0.0387	0.000361	0.1292	0.037	0.000492
miR-155-5p	0.1285	0.0312	4e-05	-0.1049	0.0301	0.000506
miR-4534	0.0718	0.0195	0.000237	-0.07	0.0203	0.000565
miR-654-5p	0.1529	0.0278	4.39e-08	-0.1034	0.03	0.00058
miR-4632-5p	0.1989	0.0403	9.24e-07	-0.1344	0.039	0.000587
miR-338-3p	0.1001	0.0262	0.000138	-0.0891	0.0259	0.000601
miR-30c-5p	0.053	0.0191	0.00574	-0.0626	0.0182	0.000616
miR-92a-3p	-0.0928	0.0231	6.19e-05	0.08	0.0235	0.00066
miR-25-3p	-0.0891	0.0243	0.000261	0.0843	0.025	0.000765
miR-6088	0.0911	0.0237	0.000124	-0.0893	0.0267	0.00083
miR-6870-5p	0.1249	0.0367	0.000694	-0.115	0.0344	0.000835
miR-574-3p	-0.0847	0.0219	0.000118	0.0726	0.0218	0.000874
miR-99a-5p	0.0851	0.0225	0.000159	-0.076	0.023	0.000951
miR-185-5p	-0.1292	0.0392	0.00102	0.1305	0.0397	0.00103
miR-4478	0.087	0.0243	0.000365	-0.0826	0.0254	0.00115
miR-4507	-0.103	0.0377	0.00631	0.1155	0.0355	0.00117
miR-1914-5p	-0.1079	0.0263	4.23e-05	0.0831	0.0256	0.0012
miR-24-3p	0.0851	0.0246	0.000548	-0.0749	0.0235	0.00146
miR-3652	0.1056	0.0477	0.0269	-0.1414	0.0444	0.00149
miR-6727-5p	0.1297	0.0428	0.00248	-0.1268	0.0399	0.0015
miR-106b-5p	-0.0739	0.0218	0.000742	0.069	0.0218	0.00159
miR-6124	0.0969	0.0298	0.0012	-0.0929	0.0294	0.00163
let-7b-5p	0.0697	0.0189	0.00024	-0.0608	0.0193	0.00166
miR-19b-3p	-0.1278	0.0392	0.00113	0.1216	0.0388	0.00176
miR-566	-0.0759	0.0346	0.0286	0.0974	0.0313	0.00192
miR-4505	0.0579	0.0146	7.72e-05	-0.0451	0.0147	0.00224
miR-26b-5p	0.062	0.0292	0.034	-0.0852	0.0279	0.00229
miR-6884-3p	0.0824	0.0227	0.000297	-0.0628	0.0207	0.00246
miR-1225-3p	-0.0661	0.019	0.000507	0.0541	0.0179	0.00247
miR-3687	-0.0741	0.0295	0.0121	0.0813	0.0272	0.00284
miR-146a-5p	-0.1476	0.0502	0.00332	0.1434	0.049	0.00346
miR-1303	-0.0816	0.0327	0.0128	0.0898	0.0307	0.00354
miR-3197	0.2143	0.0755	0.00463	-0.2114	0.0728	0.00372
miR-574-5p	-0.1415	0.038	0.000202	0.1025	0.0354	0.00378
miR-766-3p	-0.0895	0.0228	9.41e-05	0.0636	0.0222	0.00423
miR-22-3p	-0.1096	0.0505	0.0302	0.1363	0.0476	0.00427
miR-7107-5p	0.1027	0.0314	0.00108	-0.0893	0.0313	0.00441
miR-4430	0.0993	0.0409	0.0153	-0.1133	0.0397	0.00441
miR-4539	-0.073	0.0333	0.0284	0.0909	0.0321	0.00464
miR-16-5p	-0.0921	0.0253	0.000285	0.0726	0.0257	0.00469
miR-1255b-2-3p	-0.1226	0.0331	0.000223	0.0943	0.0333	0.0047
miR-34a-5p	0.12	0.034	0.000427	-0.0915	0.0323	0.00472
miR-328-3p	-0.0594	0.029	0.0406	0.0796	0.0281	0.00473
miR-1273a	-0.1013	0.0455	0.0263	0.1138	0.0403	0.00483
miR-19a-3p	-0.0668	0.0267	0.0126	0.0744	0.0265	0.00502
miR-4795-3p	0.0568	0.0253	0.025	-0.068	0.0242	0.00506
miR-2861	0.1086	0.037	0.00342	-0.0932	0.0333	0.00512
miR-6165	0.088	0.0392	0.0248	-0.1054	0.0377	0.00525
miR-6893-3p	-0.1788	0.0688	0.00946	0.1693	0.0609	0.00546
miR-6799-5p	0.0826	0.0262	0.00164	-0.073	0.0263	0.00555
miR-6875-5p	0.1381	0.049	0.0049	-0.1346	0.0487	0.00577
miR-4728-3p	-0.088	0.033	0.0077	0.0774	0.0288	0.00725
miR-652-3p	-0.0539	0.0271	0.0471	0.0702	0.0261	0.00729
miR-3674	-0.0804	0.0327	0.0141	0.0859	0.0321	0.00755
miR-451a	-0.1369	0.0517	0.00825	0.1385	0.0526	0.0085
miR-1304-3p	-0.0475	0.0225	0.0352	0.0539	0.0206	0.00896
miR-130b-3p	-0.0824	0.0367	0.0247	0.0926	0.0355	0.00924
miR-484	-0.0544	0.0249	0.0289	0.0619	0.024	0.00982
miR-20a-5p	-0.0587	0.0205	0.00417	0.0506	0.0197	0.0105
miR-6803-5p	0.0672	0.0273	0.0138	-0.0684	0.0269	0.0111
miR-375	0.1348	0.0552	0.0147	-0.1349	0.0543	0.0131
miR-1291	-0.1014	0.0496	0.041	0.1205	0.0489	0.0139
miR-152-3p	0.0706	0.0297	0.0178	-0.072	0.0294	0.0144
miR-6769a-3p	-0.1225	0.0471	0.0094	0.1074	0.0441	0.015
miR-181a-5p	0.0528	0.0233	0.0234	-0.0519	0.0214	0.0153
miR-30d-5p	0.0329	0.0163	0.0436	-0.0378	0.0158	0.0165
let-7a-5p	0.0489	0.0232	0.0353	-0.0535	0.0225	0.0174
miR-324-5p	-0.0924	0.0432	0.0326	0.1052	0.0452	0.02
miR-33b-5p	-0.0546	0.018	0.00253	0.0391	0.0169	0.0211
miR-1976	-0.058	0.021	0.00583	0.0482	0.021	0.0219
miR-765	0.0898	0.0347	0.00986	-0.07	0.0308	0.0232
miR-3667-5p	0.0591	0.0278	0.0337	-0.06	0.0266	0.0239
miR-6742-5p	-0.0436	0.0179	0.015	0.0384	0.0172	0.0254
miR-4769-3p	-0.0773	0.0332	0.0201	0.0672	0.0304	0.0271
miR-4644	0.1981	0.0619	0.0014	-0.1144	0.052	0.0279
miR-93-3p	-0.1169	0.0542	0.0313	0.1196	0.0549	0.0297
miR-548j-3p	0.0583	0.0208	0.00518	-0.0453	0.0213	0.0336
miR-4656	-0.1579	0.0481	0.00105	0.0952	0.0449	0.0344
miR-210-5p	-0.0355	0.017	0.0374	0.0329	0.0157	0.0359
miR-106a-5p	-0.0468	0.0203	0.0217	0.0403	0.0193	0.0366
miR-4496	-0.1556	0.0505	0.00209	0.1038	0.0497	0.0369
miR-4421	-0.1254	0.046	0.00649	0.0922	0.0443	0.0375
miR-330-3p	-0.0928	0.0308	0.00264	0.0676	0.0325	0.0376
miR-1229-3p	-0.0952	0.0448	0.0337	0.0867	0.0417	0.038
miR-4706	-0.1061	0.0315	0.000782	0.0634	0.0308	0.0397
miR-6789-3p	-0.0613	0.029	0.0347	0.0546	0.0268	0.0419
miR-877-3p	-0.0441	0.0212	0.0376	0.0385	0.0192	0.045
miR-148a-3p	0.0665	0.0305	0.0291	-0.0574	0.0288	0.0464
The table shows the miRNAs that were nominally siginificant in the two main associations where tobacco smoking was the main exposure
1) current versus never [ref] and 2) current[ref] versus former smokers
and plasma miRNA levels as the main outcome. The Bonferroni-corrected threshold was set at
P<0.05/591=8.46×10-5. Abbreviations:SE: standard error.
The bold values passed the Bonferroni-corrected p-value threshold.

## Sheet: Supplemental Table S4
Table S4. MicroRNAs associated with Current (ref) vs cessation categories
	Cessation less than 5 years			Cessation > 5 years and < 15 years			Cessation > 15 years
miRNA	estimate	SE	p.value	estimate	SE	p.value	estimate	SE	p.value
let-7a-5p	0.00309	0.0455	0.946	-0.045	0.0364	0.217	-0.0455	0.0255	0.075
let-7b-5p	-0.0194	0.0378	0.608	-0.0552	0.0317	0.0824	-0.064	0.0217	0.00332
let-7c-5p	0.00796	0.0302	0.792	-0.0885	0.0265	0.000898	-0.0663	0.0177	0.000187
let-7d-3p	0.0151	0.0435	0.729	0.00768	0.0353	0.828	-0.0169	0.0261	0.517
let-7d-5p	0.0442	0.0422	0.295	-0.00492	0.0364	0.893	0.0108	0.024	0.654
let-7e-5p	0.0332	0.0464	0.474	-0.0874	0.0383	0.0228	-0.125	0.0275	6.26e-06
let-7f-5p	0.0219	0.0479	0.647	-0.0451	0.0402	0.262	-0.0225	0.0274	0.411
let-7g-3p	-0.0824	0.044	0.0616	0.00763	0.0327	0.816	0.0273	0.0241	0.257
let-7g-5p	0.0262	0.0302	0.385	-0.0523	0.0276	0.0581	-0.0254	0.0183	0.164
let-7i-5p	0.0766	0.0387	0.0482	0.0404	0.0329	0.22	0.042	0.0224	0.0609
miR-100-5p	-0.0541	0.0511	0.29	-0.178	0.0416	2.09e-05	-0.135	0.0286	3.02e-06
miR-101-3p	-0.0284	0.0475	0.55	-0.0696	0.04	0.0824	-0.0264	0.0278	0.342
miR-103a-2-5p	0.0609	0.067	0.364	0.0892	0.0522	0.0882	0.012	0.0388	0.758
miR-103a-3p	0.0753	0.0511	0.141	0.0361	0.0421	0.392	0.027	0.0284	0.343
miR-106a-5p	0.0453	0.0375	0.228	0.0693	0.0318	0.0299	0.056	0.0213	0.00863
miR-106b-3p	-0.0505	0.0806	0.531	0.0903	0.0581	0.121	0.0849	0.0415	0.041
miR-106b-5p	0.0305	0.0441	0.49	0.0742	0.0346	0.0324	0.0905	0.0249	0.000293
miR-107	0.0653	0.0441	0.139	0.0616	0.0378	0.104	0.0242	0.0256	0.345
miR-10a-5p	-0.101	0.0472	0.0321	-0.161	0.0389	3.99e-05	-0.125	0.0278	7.22e-06
miR-10b-5p	-0.118	0.0464	0.0114	-0.194	0.0428	7.34e-06	-0.148	0.026	1.65e-08
miR-1202	-0.0294	0.0267	0.272	-0.0138	0.0206	0.505	0.0153	0.0147	0.297
miR-1207-5p	-0.105	0.0521	0.044	-0.0374	0.0412	0.365	0.0161	0.0287	0.575
miR-122-5p	0.076	0.108	0.481	-0.0715	0.0796	0.369	0.00791	0.056	0.888
miR-1224-5p	0.0267	0.0678	0.693	0.00686	0.0513	0.894	0.0518	0.0376	0.169
miR-1225-3p	0.00479	0.036	0.894	0.0334	0.0281	0.236	0.074	0.0206	0.00035
miR-1225-5p	-0.0403	0.0269	0.134	-0.0253	0.02	0.206	-0.00873	0.0144	0.544
miR-1227-3p	-0.0243	0.0748	0.746	0.0747	0.0524	0.155	0.0265	0.0393	0.5
miR-1228-3p	-0.0632	0.0473	0.182	0.0686	0.0327	0.0364	0.0726	0.0233	0.00186
miR-1229-3p	-0.0118	0.102	0.908	0.136	0.0667	0.0416	0.0909	0.0505	0.0722
miR-1231	-0.00552	0.0798	0.945	-0.0038	0.0562	0.946	-0.073	0.042	0.0827
miR-1233-3p	-0.0662	0.0636	0.298	0.00504	0.0505	0.921	0.0344	0.0363	0.344
miR-1234-3p	-0.0338	0.0336	0.315	-0.0153	0.0258	0.555	9.04e-05	0.0181	0.996
miR-1237-3p	-0.0731	0.0799	0.361	0.125	0.056	0.0258	0.00716	0.0406	0.86
miR-1237-5p	-0.091	0.0641	0.156	-0.126	0.05	0.0118	-0.185	0.0341	7.15e-08
miR-1244	-0.0111	0.0651	0.865	-0.0439	0.0514	0.394	0.0279	0.0372	0.454
miR-1247-3p	-0.0977	0.0609	0.109	-0.000713	0.0487	0.988	0.0464	0.0342	0.176
miR-1247-5p	-0.106	0.0652	0.106	-0.0412	0.0458	0.369	-0.0607	0.0351	0.0842
miR-1249	-0.0646	0.0349	0.0649	0.0194	0.0291	0.505	0.0303	0.0208	0.145
miR-1254	0.0999	0.0564	0.0771	0.0614	0.0456	0.179	0.139	0.0318	1.35e-05
miR-1255b-2-3p	0.0418	0.0604	0.489	0.0221	0.0496	0.656	0.146	0.037	9.01e-05
miR-125a-5p	0.0194	0.037	0.6	-0.067	0.0317	0.035	-0.079	0.0216	0.000261
miR-125b-5p	-0.0354	0.045	0.432	-0.105	0.0401	0.00905	-0.105	0.0252	3.26e-05
miR-126-3p	-0.0543	0.0466	0.245	-0.124	0.0367	0.000785	-0.107	0.0259	4.02e-05
miR-126-5p	-0.105	0.0616	0.0898	-0.17	0.0495	0.000644	-0.134	0.0359	0.000193
miR-1269b	0.00544	0.105	0.959	0.0662	0.0846	0.434	0.1	0.0552	0.0707
miR-1273a	0.0233	0.0925	0.801	0.0685	0.0712	0.336	0.15	0.0465	0.00127
miR-1273c	0.0714	0.053	0.179	0.0338	0.0431	0.433	0.116	0.0311	0.000197
miR-1273d	0.0901	0.0809	0.266	0.0411	0.0648	0.526	0.177	0.0438	5.66e-05
miR-1273e	0.114	0.0716	0.113	0.0589	0.0578	0.309	0.168	0.0407	3.85e-05
miR-1273g-5p	0.0197	0.0794	0.804	0.0446	0.0563	0.428	0.0389	0.0419	0.354
miR-1273h-5p	0.104	0.0881	0.238	0.0845	0.0707	0.233	0.195	0.0473	3.98e-05
miR-1275	-0.0626	0.0552	0.257	0.0144	0.0405	0.723	-0.0506	0.0292	0.0834
miR-128-3p	0.0635	0.0547	0.247	0.0356	0.0445	0.424	-0.0101	0.0335	0.763
miR-1285-5p	0.108	0.0754	0.153	0.0646	0.0614	0.294	0.207	0.0426	1.37e-06
miR-1287-5p	-0.105	0.0926	0.256	-0.0873	0.073	0.232	-0.0262	0.0519	0.614
miR-129-5p	-0.118	0.0687	0.086	0.0239	0.0497	0.631	0.00727	0.0392	0.853
miR-1290	-0.131	0.074	0.0785	-0.108	0.0594	0.07	-0.058	0.043	0.178
miR-1291	0.012	0.106	0.91	0.204	0.08	0.011	0.104	0.0595	0.0802
miR-1296-3p	-0.183	0.0903	0.0432	0.0661	0.0637	0.301	-0.0417	0.0486	0.391
miR-1299	0.0136	0.0603	0.821	-0.0358	0.0522	0.493	0.0878	0.0344	0.0109
miR-1301-5p	-0.00184	0.0517	0.972	0.0833	0.0389	0.0324	0.0521	0.0292	0.0749
miR-1303	0.077	0.0677	0.256	0.0313	0.0528	0.553	0.12	0.0353	0.000694
miR-1304-3p	0.0459	0.0429	0.286	0.0359	0.0346	0.3	0.0773	0.0234	0.00102
miR-1306-5p	-0.0831	0.0327	0.0115	-0.0531	0.0259	0.0412	-0.045	0.0189	0.0172
miR-1307-3p	-0.0757	0.0628	0.229	0.0397	0.0508	0.435	0.0508	0.0357	0.155
miR-1307-5p	-0.0302	0.0627	0.63	0.0378	0.0508	0.457	0.0485	0.0357	0.175
miR-130a-3p	0.0742	0.0709	0.295	0.112	0.0576	0.0526	0.0488	0.0411	0.235
miR-130b-3p	0.134	0.0693	0.0537	0.11	0.054	0.042	0.0846	0.0405	0.0367
miR-1322	0.118	0.0585	0.0451	0.00881	0.0474	0.853	0.0444	0.0334	0.184
miR-133a-3p	-0.00211	0.0892	0.981	0.14	0.0646	0.0312	0.0166	0.0488	0.734
miR-133a-5p	-0.0277	0.0413	0.503	-0.063	0.0323	0.0514	-0.0369	0.0232	0.112
miR-134-5p	0.223	0.103	0.0304	0.133	0.0822	0.107	0.0144	0.0591	0.807
miR-1343-5p	0.00614	0.168	0.971	0.26	0.118	0.0276	-0.00814	0.0904	0.928
miR-136-5p	-0.0758	0.153	0.62	0.12	0.118	0.308	0.0125	0.0828	0.88
miR-139-5p	-0.023	0.0365	0.529	-0.0675	0.0304	0.0266	-0.0661	0.0206	0.00135
miR-140-5p	-0.0692	0.0489	0.158	-0.0273	0.0402	0.497	-0.0362	0.0299	0.226
miR-141-3p	-0.0393	0.04	0.326	-0.0728	0.0361	0.0442	-0.00868	0.0224	0.698
miR-142-5p	-0.0586	0.0598	0.328	-0.137	0.0488	0.00527	-0.0978	0.0333	0.0034
miR-143-3p	-0.012	0.0536	0.823	0.0459	0.0411	0.265	0.0199	0.0308	0.518
miR-143-5p	0.0339	0.0425	0.426	0.033	0.0326	0.312	0.0425	0.0237	0.0728
miR-144-3p	-0.0187	0.0675	0.782	-0.0371	0.0548	0.498	0.0416	0.0387	0.283
miR-144-5p	0.00628	0.0601	0.917	-0.0288	0.0494	0.56	0.0684	0.0335	0.0414
miR-145-5p	-0.0171	0.0613	0.78	0.104	0.048	0.03	0.0483	0.0363	0.184
miR-146a-3p	-0.0396	0.0331	0.233	-0.0615	0.0262	0.0194	-0.00788	0.0212	0.71
miR-146a-5p	0.174	0.0956	0.07	0.175	0.0766	0.0227	0.134	0.0559	0.0168
miR-146b-5p	-0.015	0.0314	0.634	-0.0503	0.0252	0.0467	-0.0741	0.018	4.14e-05
miR-1471	-0.075	0.0848	0.377	0.0476	0.0612	0.437	-0.00612	0.0421	0.885
miR-148a-3p	0.0615	0.0564	0.276	-0.0223	0.0459	0.627	-0.0679	0.0324	0.0363
miR-148b-3p	0.0649	0.061	0.288	0.0187	0.0502	0.71	0.00261	0.0351	0.941
miR-149-3p	-0.0893	0.0527	0.0906	-0.122	0.0417	0.00373	-0.148	0.0297	7.24e-07
miR-150-5p	-0.0796	0.0709	0.262	-0.231	0.0543	2.48e-05	-0.203	0.0365	3.6e-08
miR-151a-3p	0.098	0.0496	0.0487	0.071	0.0405	0.0799	0.029	0.029	0.316
miR-152-3p	0.00859	0.0559	0.878	-0.0894	0.0453	0.049	-0.0688	0.0325	0.0346
miR-1538	-0.0802	0.0789	0.31	0.105	0.0546	0.0546	0.0428	0.0376	0.256
miR-1539	-0.242	0.114	0.0335	0.134	0.0699	0.0551	-0.0067	0.0552	0.903
miR-155-5p	-0.00327	0.0596	0.956	-0.15	0.0488	0.0022	-0.121	0.035	0.000577
miR-15a-5p	0.048	0.0443	0.279	0.0512	0.0356	0.151	0.0308	0.0245	0.21
miR-15b-5p	0.0699	0.0486	0.151	0.0225	0.0408	0.582	0.0445	0.0281	0.114
miR-16-5p	0.049	0.0486	0.314	0.0747	0.0401	0.0628	0.0912	0.0283	0.00131
miR-17-3p	0.0931	0.0442	0.0356	0.067	0.0357	0.0609	0.0334	0.0264	0.206
miR-17-5p	0.0705	0.0417	0.0914	0.109	0.0344	0.00161	0.0906	0.0233	0.000112
miR-181a-2-3p	-0.04	0.096	0.677	0.0931	0.0711	0.191	0.0296	0.0508	0.56
miR-181a-5p	0.000917	0.0404	0.982	0.0374	0.0347	0.282	-0.0537	0.0242	0.0267
miR-181b-5p	-0.00771	0.0478	0.872	-0.0414	0.0373	0.268	-0.0929	0.0292	0.00153
miR-181c-5p	-0.0407	0.0302	0.179	0.02	0.0255	0.434	0.0439	0.0187	0.0189
miR-181d-5p	-0.00898	0.0688	0.896	-0.156	0.0583	0.00757	-0.113	0.0456	0.0133
miR-185-3p	0.153	0.0884	0.0843	0.154	0.0677	0.0232	-0.0102	0.0501	0.838
miR-185-5p	0.116	0.0766	0.132	0.14	0.0604	0.0209	0.151	0.0454	0.000937
miR-186-3p	-0.00809	0.0358	0.821	-0.0277	0.0274	0.313	-0.0205	0.0248	0.409
miR-186-5p	0.0159	0.0368	0.667	0.00106	0.0294	0.971	0.023	0.0217	0.291
miR-187-3p	-0.0572	0.0281	0.0429	-0.00184	0.0231	0.937	0.00148	0.0167	0.929
miR-187-5p	-0.0307	0.0284	0.28	0.0161	0.0227	0.477	0.0125	0.0166	0.452
miR-18a-5p	0.0596	0.0498	0.231	0.0508	0.0403	0.208	0.0525	0.0278	0.0596
miR-18b-5p	0.0734	0.0718	0.307	0.124	0.0577	0.0316	0.0582	0.0398	0.144
miR-1908-5p	-0.0695	0.052	0.183	-0.0836	0.0419	0.0464	-0.0788	0.0302	0.00933
miR-1909-3p	0.0255	0.115	0.824	0.177	0.0918	0.0549	0.115	0.0585	0.0493
miR-1909-5p	-0.0234	0.0419	0.577	0.0512	0.0322	0.112	0.0502	0.022	0.0229
miR-191-5p	0.0467	0.0567	0.41	0.088	0.0467	0.06	0.0157	0.0321	0.625
miR-1910-5p	-0.109	0.0794	0.169	0.00165	0.0556	0.976	-0.0104	0.0416	0.802
miR-1913	0.0425	0.0359	0.237	0.0776	0.0276	0.0052	0.059	0.0202	0.00357
miR-1914-5p	0.0605	0.0534	0.257	0.0766	0.0406	0.0596	0.0985	0.0288	0.000647
miR-1915-3p	-0.0943	0.0685	0.169	-0.179	0.053	0.000797	-0.206	0.0366	2.49e-08
miR-192-5p	-0.0122	0.0737	0.869	-0.0178	0.0545	0.744	0.0031	0.0386	0.936
miR-193a-3p	-0.0797	0.0466	0.088	-0.029	0.0352	0.411	-0.104	0.026	7.15e-05
miR-193a-5p	0.0142	0.0578	0.805	-0.0174	0.0451	0.7	-0.00797	0.03	0.791
miR-193b-3p	-0.0393	0.0572	0.492	-0.0132	0.043	0.759	-0.0269	0.031	0.386
miR-194-5p	0.0189	0.0652	0.772	-0.112	0.0503	0.0264	-0.0512	0.0362	0.157
miR-195-5p	-0.0673	0.0455	0.14	-0.0932	0.0356	0.00918	-0.0956	0.0258	0.000222
miR-196b-3p	-0.0964	0.0582	0.0986	0.0346	0.0435	0.427	0.0533	0.0318	0.0939
miR-197-3p	0.0505	0.0413	0.222	0.0718	0.0331	0.0305	0.0402	0.0242	0.0972
miR-197-5p	-0.0956	0.105	0.365	-0.125	0.0786	0.111	-0.033	0.0574	0.565
miR-1976	-0.0805	0.045	0.0746	0.0707	0.0312	0.0238	0.0492	0.0221	0.0262
miR-199a-3p	0.0843	0.0621	0.175	0.0642	0.0505	0.204	0.033	0.0349	0.345
miR-199a-5p	0.0854	0.0679	0.209	0.116	0.0562	0.0399	0.0465	0.0386	0.229
miR-19a-3p	0.0116	0.0525	0.825	0.0705	0.0416	0.0909	0.0837	0.0298	0.00509
miR-19b-3p	0.0679	0.0782	0.386	0.143	0.0612	0.02	0.146	0.0443	0.00104
miR-200a-5p	-0.118	0.0746	0.114	0.0456	0.0534	0.394	-0.035	0.0408	0.392
miR-204-3p	-0.0641	0.0347	0.0653	-0.0273	0.0263	0.299	-0.000204	0.0189	0.991
miR-205-5p	-0.0338	0.122	0.782	0.167	0.094	0.0757	0.105	0.0641	0.102
miR-20a-5p	0.0597	0.0371	0.108	0.0641	0.0314	0.0417	0.0654	0.0216	0.00252
miR-20b-5p	0.049	0.0423	0.247	0.0093	0.0356	0.794	0.0219	0.0251	0.385
miR-21-3p	0.112	0.0548	0.0408	0.0598	0.0423	0.158	0.0197	0.0336	0.558
miR-21-5p	-0.00895	0.0609	0.883	-0.0407	0.0505	0.421	-0.0359	0.0357	0.315
miR-210-3p	0.0241	0.0268	0.368	0.0113	0.0208	0.587	0.00545	0.0154	0.723
miR-210-5p	0.0188	0.0305	0.537	0.0401	0.0246	0.105	0.0384	0.0175	0.029
miR-211-3p	0.068	0.0693	0.327	0.0388	0.0514	0.451	0.0199	0.0389	0.609
miR-2110	0.131	0.0656	0.0469	0.0985	0.0486	0.0434	-0.00257	0.04	0.949
miR-2115-3p	-0.0463	0.0284	0.104	-0.0462	0.0246	0.0607	-0.00222	0.0174	0.898
miR-2115-5p	-0.0332	0.027	0.221	-0.0298	0.0227	0.189	-0.000985	0.0166	0.953
miR-2116-3p	-0.102	0.0409	0.0132	-0.00498	0.0312	0.873	0.0117	0.0201	0.558
miR-2116-5p	-0.114	0.0369	0.00224	-0.0434	0.0302	0.151	-0.00118	0.0206	0.954
miR-212-3p	-0.0748	0.0293	0.0109	-0.0332	0.0232	0.152	0.00675	0.0169	0.69
miR-217	-0.0635	0.0397	0.11	-0.0611	0.0335	0.0686	0.00184	0.023	0.936
miR-22-3p	0.167	0.0994	0.0929	0.167	0.0796	0.0369	0.166	0.0584	0.00466
miR-22-5p	0.0279	0.0543	0.608	0.0681	0.0433	0.116	0.0381	0.0309	0.218
miR-221-3p	0.149	0.0745	0.0465	0.184	0.059	0.00196	0.14	0.0424	0.00103
miR-222-3p	0.0466	0.0374	0.214	0.0426	0.0313	0.174	0.0292	0.0219	0.182
miR-223-3p	-0.0399	0.067	0.552	0.083	0.053	0.118	-0.0259	0.0364	0.478
miR-223-5p	-0.0513	0.0825	0.534	0.0291	0.0613	0.636	-0.0784	0.0445	0.0788
miR-2276-3p	-0.0364	0.0818	0.657	0.0495	0.0618	0.424	0.0205	0.044	0.641
miR-2276-5p	-0.174	0.0834	0.0376	0.0732	0.0576	0.204	0.0273	0.0415	0.511
miR-2392	-0.00499	0.0694	0.943	-0.0557	0.0544	0.306	-0.016	0.0406	0.694
miR-23a-3p	-0.0849	0.0547	0.121	-0.0807	0.0436	0.065	-0.136	0.031	1.29e-05
miR-23a-5p	0.136	0.113	0.231	0.101	0.0849	0.237	-0.00881	0.0594	0.882
miR-23b-3p	-0.0538	0.0478	0.261	-0.128	0.0385	0.000911	-0.154	0.0259	3.83e-09
miR-23c	-0.0295	0.0649	0.65	0.000421	0.0482	0.993	-0.00232	0.033	0.944
miR-24-3p	-0.0102	0.0484	0.833	0.00631	0.0391	0.872	-0.0838	0.0266	0.00168
miR-25-3p	0.01	0.0471	0.832	0.0773	0.0374	0.0391	0.0953	0.0284	0.000818
miR-26a-5p	0.0153	0.0545	0.779	0.0149	0.0447	0.739	-0.000359	0.0309	0.991
miR-26b-5p	-0.0065	0.0567	0.909	-0.0895	0.0468	0.0562	-0.0621	0.0314	0.0486
miR-27a-3p	-0.105	0.0571	0.0663	-0.157	0.0454	0.000584	-0.173	0.0323	1.13e-07
miR-27b-3p	-0.0486	0.041	0.236	-0.159	0.0343	4.76e-06	-0.157	0.0233	3e-11
miR-28-5p	0.0409	0.0503	0.416	-0.021	0.0416	0.614	-0.0342	0.0302	0.258
miR-2861	0.00863	0.0714	0.904	-0.115	0.0544	0.0346	-0.114	0.0398	0.0044
miR-299-3p	0.00564	0.0748	0.94	0.0478	0.0571	0.403	-0.0443	0.0436	0.31
miR-299-5p	0.0724	0.0941	0.442	0.169	0.0688	0.0142	0.0389	0.0481	0.419
miR-29a-3p	-0.0372	0.0392	0.344	-0.134	0.0317	2.82e-05	-0.116	0.0207	3.37e-08
miR-29b-3p	-0.0561	0.0352	0.112	-0.158	0.0304	3.02e-07	-0.125	0.0205	1.41e-09
miR-29c-3p	-0.0141	0.0307	0.646	-0.105	0.0275	0.000156	-0.0561	0.0189	0.00304
miR-29c-5p	-0.0225	0.062	0.717	0.00946	0.0472	0.841	-0.0127	0.0365	0.729
miR-301a-3p	-0.00606	0.0877	0.945	0.0378	0.068	0.579	-0.0355	0.0501	0.479
miR-30a-3p	-0.14	0.0585	0.0173	-0.0845	0.0435	0.0523	-0.131	0.0322	5.17e-05
miR-30a-5p	-0.0632	0.0283	0.0257	-0.101	0.0226	1.03e-05	-0.0855	0.0161	1.44e-07
miR-30b-5p	0.0134	0.0369	0.716	-0.0796	0.0306	0.00968	-0.0723	0.0212	0.000681
miR-30c-5p	0.00644	0.0339	0.85	-0.0679	0.029	0.0195	-0.0515	0.02	0.01
miR-30d-5p	-0.00273	0.0312	0.93	-0.0137	0.0249	0.584	-0.0345	0.0177	0.0523
miR-30e-3p	-0.00631	0.0281	0.822	-0.0345	0.0233	0.139	-0.0324	0.0164	0.0489
miR-30e-5p	0.0459	0.0252	0.0693	0.0155	0.021	0.46	0.0156	0.0146	0.285
miR-31-5p	0.0605	0.0703	0.39	-0.09	0.0604	0.137	-0.0382	0.0394	0.333
miR-3124-3p	-0.0523	0.0415	0.209	0.00958	0.0324	0.767	0.00332	0.024	0.89
miR-3127-3p	-0.125	0.0728	0.0874	0.0593	0.0536	0.269	0.0681	0.0362	0.0606
miR-3135a	-0.00646	0.056	0.908	-0.0116	0.0446	0.794	0.0642	0.0308	0.0377
miR-3140-3p	-0.0391	0.0363	0.283	-0.0209	0.027	0.438	0.00989	0.0186	0.596
miR-3140-5p	-0.0619	0.0272	0.0232	-0.0371	0.0218	0.0895	-0.0147	0.0166	0.376
miR-3141	-0.0152	0.0516	0.768	-0.0497	0.0396	0.21	-0.0356	0.0295	0.227
miR-3152-3p	-0.0947	0.0511	0.0646	-0.054	0.0401	0.178	0.000171	0.0275	0.995
miR-3152-5p	-0.104	0.0499	0.0383	-0.0329	0.0389	0.398	-0.0541	0.0278	0.0521
miR-3155b	-0.105	0.0368	0.00467	-0.0107	0.0292	0.713	0.0025	0.0213	0.907
miR-3157-3p	-0.0707	0.036	0.05	-0.049	0.0301	0.105	-0.0109	0.0204	0.594
miR-3157-5p	-0.076	0.037	0.0403	-0.00947	0.0302	0.754	0.0243	0.0204	0.234
miR-3162-5p	0.0267	0.101	0.791	-0.0874	0.0788	0.267	-0.0899	0.0553	0.104
miR-3169	-0.0186	0.0807	0.817	-0.0165	0.0591	0.78	0.0677	0.0403	0.0935
miR-3180	-0.121	0.0763	0.113	-0.0689	0.0593	0.246	-0.0159	0.0422	0.706
miR-3180-3p	-0.116	0.0739	0.118	-0.0739	0.057	0.195	-0.02	0.0402	0.619
miR-3184-3p	-0.107	0.0623	0.0874	0.0117	0.0515	0.82	-0.00448	0.0376	0.905
miR-3197	0.154	0.146	0.29	-0.167	0.115	0.147	-0.337	0.0868	0.000111
miR-320a	0.0479	0.0619	0.44	0.0378	0.0488	0.439	0.0206	0.0341	0.546
miR-320b	0.0561	0.0562	0.318	0.0321	0.0437	0.463	-0.00242	0.0309	0.938
miR-320c	0.0632	0.0536	0.239	0.0535	0.0415	0.198	0.00168	0.0298	0.955
miR-320d	0.0829	0.0569	0.146	0.0665	0.0434	0.126	0.00639	0.0311	0.837
miR-320e	0.0466	0.0492	0.343	-0.0317	0.0378	0.402	-0.00907	0.0282	0.748
miR-324-3p	0.115	0.0441	0.00958	0.072	0.0359	0.0453	0.086	0.0259	0.000947
miR-324-5p	0.113	0.0907	0.215	0.2	0.0694	0.00404	0.0914	0.0514	0.0759
miR-326	0.239	0.0711	0.000825	0.206	0.0555	0.000223	0.132	0.0396	0.000865
miR-328-3p	0.161	0.0575	0.00523	0.102	0.0454	0.0254	0.0589	0.0319	0.0653
miR-330-3p	0.0536	0.0737	0.468	0.178	0.0532	0.000903	0.0407	0.0435	0.349
miR-331-3p	0.018	0.0515	0.726	0.0964	0.0389	0.0135	-0.0198	0.0298	0.508
miR-335-5p	0.00787	0.0642	0.902	0.0212	0.051	0.677	-0.0207	0.0382	0.588
miR-338-3p	-0.0109	0.0496	0.826	-0.078	0.0384	0.0425	-0.0816	0.0286	0.00444
miR-339-3p	-0.0283	0.1	0.778	0.0946	0.0786	0.23	0.069	0.0545	0.206
miR-339-5p	0.177	0.0499	0.000437	0.125	0.0388	0.00137	0.0946	0.0273	0.000554
miR-33a-5p	0.0488	0.0594	0.411	0.0519	0.0461	0.261	0.0149	0.0333	0.653
miR-33b-5p	0.000641	0.0346	0.985	0.0421	0.0285	0.14	0.049	0.0188	0.00916
miR-342-3p	-0.0174	0.0388	0.655	-0.102	0.0314	0.00124	-0.125	0.0249	5.89e-07
miR-345-5p	0.00867	0.0338	0.797	0.0625	0.0249	0.0124	0.0402	0.018	0.0258
miR-34a-5p	-0.0529	0.0617	0.392	-0.0207	0.0495	0.677	-0.11	0.0357	0.00207
miR-34b-3p	-0.0946	0.0429	0.028	-0.0456	0.0338	0.179	-0.000482	0.0245	0.984
miR-34c-5p	-0.106	0.0633	0.096	-0.0342	0.0475	0.472	-0.0395	0.033	0.231
miR-361-3p	-0.209	0.12	0.0834	0.116	0.0805	0.149	0.0127	0.0584	0.827
miR-361-5p	-0.0101	0.0446	0.82	-0.0294	0.0375	0.433	-0.039	0.0257	0.129
miR-3613-3p	-0.213	0.113	0.0598	0.158	0.0846	0.0626	-0.048	0.061	0.431
miR-3613-5p	-0.158	0.0607	0.00958	-0.0404	0.06	0.501	-0.0231	0.0356	0.518
miR-3616-5p	-0.119	0.0709	0.093	-0.0206	0.0505	0.684	0.0235	0.037	0.526
miR-362-5p	0.00443	0.0778	0.955	0.0104	0.0593	0.861	0.00553	0.0416	0.894
miR-3620-3p	0.0335	0.0641	0.602	0.12	0.0443	0.00714	0.069	0.0324	0.0335
miR-363-3p	-0.0357	0.0435	0.412	0.0677	0.0345	0.05	0.035	0.0257	0.173
miR-3648	-0.0651	0.0526	0.217	-0.0561	0.0397	0.159	-0.0769	0.0271	0.00464
miR-3652	-0.165	0.093	0.0759	-0.119	0.0691	0.0852	-0.18	0.0507	0.000395
miR-3667-3p	-0.307	0.125	0.0139	0.0855	0.0805	0.288	-0.0387	0.0622	0.534
miR-3667-5p	-0.22	0.0515	2.39e-05	-0.0182	0.0369	0.621	-0.0708	0.031	0.0227
miR-3674	0.0271	0.0683	0.692	-0.0214	0.0545	0.694	0.13	0.0364	0.000353
miR-3677-5p	-0.0161	0.099	0.871	0.153	0.0782	0.0505	0.00416	0.0548	0.94
miR-3687	0.0119	0.0619	0.848	0.0662	0.0462	0.152	0.0815	0.0327	0.013
miR-3689a-3p	0.0881	0.128	0.492	0.265	0.0982	0.00709	0.218	0.0674	0.00122
miR-3689d	-0.0854	0.046	0.0643	0.0554	0.0352	0.116	0.0453	0.0231	0.0504
miR-370-3p	0.115	0.0906	0.205	0.168	0.0714	0.0191	0.0599	0.0503	0.234
miR-3714	-0.0571	0.0534	0.285	0.0527	0.0414	0.204	0.0208	0.029	0.473
miR-372-3p	-0.0289	0.0823	0.725	0.0177	0.0686	0.797	0.0827	0.0457	0.0708
miR-374b-3p	-0.0402	0.0377	0.288	0.00353	0.0296	0.905	-0.0338	0.0221	0.127
miR-374b-5p	0.0387	0.0498	0.437	-0.00845	0.0404	0.835	-0.000132	0.0273	0.996
miR-374c-5p	-0.0843	0.0467	0.072	-0.059	0.0363	0.105	-0.0429	0.0272	0.114
miR-375	-0.171	0.112	0.129	-0.176	0.0849	0.0392	-0.142	0.0653	0.0295
miR-376a-3p	-0.0105	0.0974	0.914	0.041	0.0758	0.588	-0.0185	0.0555	0.74
miR-376c-3p	0.031	0.0742	0.676	0.0301	0.0591	0.61	0.00585	0.0406	0.885
miR-377-3p	-0.0489	0.092	0.596	0.181	0.0669	0.00697	0.0392	0.0469	0.403
miR-378a-3p	0.0473	0.0412	0.251	0.00138	0.0321	0.966	-0.0112	0.0232	0.63
miR-378d	0.0806	0.0501	0.108	-0.0114	0.0408	0.78	-0.00797	0.0277	0.774
miR-378e	-0.00973	0.0502	0.846	-0.0597	0.0383	0.119	-0.0435	0.0267	0.104
miR-378f	0.0437	0.0428	0.308	0.0137	0.0324	0.674	-0.0178	0.0238	0.453
miR-378g	0.0665	0.039	0.0886	-0.0177	0.0309	0.567	0.000281	0.0218	0.99
miR-378i	0.0911	0.036	0.0116	0.0206	0.0279	0.46	-0.00616	0.0201	0.759
miR-381-3p	0.0235	0.0673	0.727	0.0813	0.0482	0.0924	0.0466	0.0344	0.175
miR-382-5p	0.0752	0.121	0.535	0.163	0.0915	0.0759	0.00521	0.0684	0.939
miR-3907	-0.0799	0.0507	0.116	0.0311	0.0382	0.416	0.042	0.0257	0.103
miR-3912-3p	-0.0544	0.0334	0.104	-0.0138	0.0278	0.62	0.00858	0.0199	0.666
miR-3912-5p	-0.0803	0.0327	0.0146	-0.0168	0.027	0.535	-0.00107	0.0189	0.955
miR-3937	-0.17	0.0961	0.0772	-0.0863	0.0777	0.267	0.0189	0.0555	0.733
miR-3940-5p	-0.0383	0.0738	0.605	-0.148	0.0579	0.0111	-0.191	0.0407	3.21e-06
miR-3943	-0.0268	0.0568	0.637	0.0122	0.0438	0.781	0.0285	0.0304	0.349
miR-409-3p	0.111	0.118	0.348	0.139	0.0918	0.13	0.0524	0.0662	0.429
miR-422a	0.0831	0.0483	0.0861	-0.0258	0.0378	0.495	-0.0332	0.0262	0.205
miR-424-3p	-0.0238	0.0742	0.748	-0.0246	0.0582	0.673	-0.0715	0.0434	0.0995
miR-425-3p	0.149	0.0705	0.0349	0.119	0.0548	0.0302	0.0671	0.0405	0.098
miR-425-5p	0.027	0.0585	0.644	0.0884	0.0471	0.0608	0.0753	0.0326	0.0211
miR-4257	-0.0346	0.0412	0.401	-0.0321	0.0336	0.34	0.0126	0.0222	0.571
miR-4267	-0.0713	0.0858	0.406	0.0309	0.065	0.635	0.00496	0.0489	0.919
miR-4269	-0.114	0.0969	0.241	0.15	0.0694	0.0308	0.0369	0.0498	0.459
miR-4270	0.0382	0.0517	0.46	0.0158	0.0384	0.681	-0.0571	0.0284	0.0442
miR-4274	-0.0042	0.0282	0.882	0.00116	0.0227	0.959	0.00789	0.0159	0.62
miR-4279	-0.0771	0.0319	0.016	-0.0317	0.0263	0.228	0.012	0.0178	0.501
miR-4290	-0.113	0.0604	0.0622	-0.02	0.0475	0.674	-0.0512	0.0357	0.152
miR-4291	-0.0992	0.0383	0.00996	0.0111	0.0322	0.732	0.0469	0.022	0.033
miR-4292	-0.0576	0.0477	0.227	0.00998	0.031	0.747	-0.0408	0.0227	0.0728
miR-4306	0.0204	0.0547	0.709	-0.00409	0.0429	0.924	0.0438	0.0315	0.165
miR-4309	-0.0402	0.0322	0.212	-0.00577	0.0261	0.825	0.0271	0.0184	0.141
miR-4319	-0.0494	0.0454	0.277	0.0295	0.0356	0.408	0.0199	0.0261	0.446
miR-4322	-0.147	0.116	0.205	0.161	0.0782	0.0401	-0.0293	0.0631	0.643
miR-4417	-0.172	0.0871	0.0494	-0.18	0.0708	0.0115	-0.0802	0.0498	0.107
miR-4421	0.043	0.101	0.671	-0.00111	0.0778	0.989	0.11	0.0514	0.0324
miR-4426	-0.118	0.0952	0.216	-0.198	0.0727	0.00674	-0.0957	0.0542	0.0776
miR-4429	0.0681	0.0534	0.203	0.0336	0.0409	0.411	-0.0102	0.0297	0.732
miR-4430	-0.113	0.085	0.183	-0.062	0.0659	0.347	-0.146	0.044	0.000971
miR-4433b-5p	-0.0452	0.0472	0.338	0.0187	0.039	0.633	0.0345	0.0271	0.203
miR-4436a	-0.111	0.0494	0.0254	-0.012	0.0347	0.73	0.00925	0.0259	0.721
miR-4442	-0.251	0.119	0.0353	0.158	0.085	0.0628	-0.0836	0.0628	0.183
miR-4447	-0.105	0.0774	0.174	-0.12	0.0617	0.052	-0.0414	0.0464	0.373
miR-4449	-0.0604	0.0657	0.358	-0.074	0.0494	0.135	-0.0959	0.034	0.00489
miR-4459	0.0621	0.0415	0.135	-0.015	0.0313	0.632	0.0213	0.0226	0.346
miR-4461	0.396	0.191	0.0383	0.312	0.151	0.0388	0.151	0.108	0.164
miR-4463	0.0827	0.0501	0.0995	0.0764	0.0415	0.0664	-0.00107	0.0278	0.969
miR-4478	0.00717	0.0487	0.883	-0.106	0.0392	0.00684	-0.101	0.0273	0.000212
miR-4481	-0.122	0.0741	0.101	-0.0693	0.057	0.224	-0.0655	0.0412	0.112
miR-4484	0.193	0.0695	0.00578	0.00344	0.0551	0.95	-0.0749	0.0403	0.0635
miR-4486	-0.0111	0.0303	0.715	-0.0442	0.0239	0.065	-0.0223	0.0171	0.194
miR-4496	0.0784	0.11	0.476	0.174	0.0791	0.0282	0.0902	0.0606	0.137
miR-449b-3p	-0.347	0.185	0.0609	0.335	0.126	0.00808	-0.0671	0.105	0.522
miR-4502	-0.0106	0.117	0.928	0.123	0.0865	0.155	0.011	0.0665	0.868
miR-4505	-0.0608	0.0296	0.0403	-0.0812	0.0237	0.000654	-0.0425	0.0168	0.0113
miR-4507	0.0849	0.0735	0.249	0.147	0.0545	0.00733	0.105	0.0411	0.0107
miR-4512	0.0234	0.0848	0.783	0.125	0.0598	0.0376	0.0902	0.0429	0.0357
miR-4515	-0.234	0.1	0.0199	0.000595	0.0676	0.993	-0.0284	0.0553	0.607
miR-4519	0.078	0.0789	0.324	0.0958	0.0593	0.107	0.0192	0.0437	0.661
miR-451a	-0.0472	0.105	0.653	0.177	0.0843	0.0364	0.206	0.0605	0.000683
miR-4522	-0.0293	0.0691	0.671	0.0176	0.0519	0.734	0.0251	0.036	0.486
miR-4530	-0.0324	0.047	0.491	0.0123	0.0351	0.725	-0.0503	0.0262	0.055
miR-4534	-0.028	0.044	0.524	-0.074	0.0314	0.019	-0.097	0.0216	8e-06
miR-4535	-0.0418	0.0365	0.252	-0.0233	0.0296	0.431	-0.0083	0.0204	0.685
miR-4537	-0.1	0.0509	0.0488	-0.0206	0.0373	0.581	0.0174	0.0295	0.555
miR-4539	0.0641	0.0648	0.323	0.0915	0.0508	0.0724	0.122	0.0371	0.00101
miR-454-3p	0.0352	0.0595	0.555	-0.0428	0.05	0.393	-0.0119	0.0349	0.732
miR-4632-5p	-0.00905	0.082	0.912	-0.125	0.0641	0.0518	-0.18	0.0457	8.56e-05
miR-4640-3p	-0.126	0.0848	0.138	0.0411	0.055	0.455	-0.123	0.0459	0.00726
miR-4644	-0.0767	0.11	0.484	-0.111	0.0838	0.187	-0.173	0.0612	0.00489
miR-4646-3p	-0.133	0.0792	0.0946	0.0899	0.0592	0.13	-0.0341	0.048	0.478
miR-4646-5p	0.00621	0.0542	0.909	-0.105	0.0435	0.0159	-0.0591	0.0305	0.0531
miR-4652-3p	-0.0665	0.0884	0.452	0.0015	0.0675	0.982	-0.0544	0.0536	0.31
miR-4652-5p	-0.0405	0.0901	0.653	0.0927	0.0669	0.167	-0.0685	0.0505	0.175
miR-4655-3p	-0.0436	0.0288	0.132	0.0164	0.0238	0.49	0.0204	0.0165	0.216
miR-4655-5p	-0.0584	0.029	0.0445	-0.0248	0.0217	0.253	-0.000488	0.0152	0.974
miR-4656	0.0952	0.0991	0.337	0.0754	0.0778	0.332	0.0717	0.0545	0.189
miR-4664-3p	-0.0273	0.05	0.586	-0.0404	0.0365	0.269	-0.0155	0.0277	0.576
miR-4665-5p	-0.103	0.123	0.404	0.138	0.0868	0.112	-0.0125	0.0621	0.841
miR-4667-3p	-0.0491	0.0777	0.527	0.0733	0.0552	0.184	-0.0281	0.039	0.471
miR-4667-5p	-0.0544	0.0442	0.219	-0.00408	0.0337	0.904	-0.00395	0.0235	0.867
miR-4673	-0.459	0.168	0.00661	0.143	0.12	0.235	0.0197	0.0889	0.825
miR-4676-3p	-0.106	0.0857	0.218	0.0525	0.0618	0.396	-0.00675	0.0471	0.886
miR-4681	-0.106	0.0639	0.0979	-0.0624	0.0492	0.205	0.00417	0.0399	0.917
miR-4684-3p	-0.0121	0.0739	0.87	0.0662	0.0551	0.231	0.0411	0.0427	0.336
miR-4688	-0.0442	0.104	0.672	0.147	0.0788	0.0631	0.0328	0.0563	0.561
miR-4689	-0.159	0.0869	0.0673	0.0922	0.0635	0.147	-0.0297	0.049	0.544
miR-4690-5p	-0.0313	0.0509	0.539	-0.0715	0.0391	0.0679	-0.13	0.0264	9.8e-07
miR-4695-5p	-0.0784	0.0565	0.166	0.0379	0.0452	0.403	0.0347	0.0357	0.33
miR-4697-5p	-0.0945	0.0934	0.312	0.136	0.0691	0.0495	0.0597	0.0505	0.237
miR-4699-5p	-0.0358	0.0718	0.619	0.0189	0.0519	0.716	0.00661	0.039	0.866
miR-4700-5p	-0.205	0.0808	0.0114	0.121	0.0592	0.0422	-0.00818	0.0442	0.853
miR-4706	-0.0599	0.0602	0.32	0.0674	0.0481	0.161	0.0771	0.0354	0.0294
miR-4707-3p	-0.0228	0.0466	0.625	-0.00563	0.0351	0.873	-0.0424	0.0254	0.0954
miR-4713-3p	-0.131	0.0784	0.0944	-0.0529	0.0614	0.39	-0.0238	0.0456	0.602
miR-4713-5p	-0.403	0.199	0.0432	0.237	0.129	0.0666	-0.09	0.109	0.407
miR-4721	-0.181	0.076	0.0179	-0.00383	0.0537	0.943	-0.0379	0.0425	0.374
miR-4722-3p	0.0502	0.0622	0.42	0.0678	0.0474	0.153	0.0426	0.0361	0.237
miR-4723-3p	-0.0613	0.0566	0.279	0.0491	0.0417	0.239	0.01	0.0272	0.713
miR-4725-3p	-0.123	0.1	0.22	0.15	0.0675	0.0266	-0.00282	0.0506	0.956
miR-4726-3p	-0.0568	0.0464	0.222	0.0276	0.0343	0.421	0.0316	0.0238	0.185
miR-4726-5p	0.0457	0.0517	0.377	0.0286	0.0432	0.508	0.0175	0.0291	0.548
miR-4727-5p	-0.0863	0.106	0.417	0.0518	0.0809	0.522	-0.00815	0.0572	0.887
miR-4728-3p	0.0584	0.0614	0.342	0.113	0.0455	0.0131	0.0704	0.0337	0.0367
miR-4728-5p	-0.0803	0.0737	0.277	0.0348	0.0548	0.525	-0.0347	0.0385	0.368
miR-4732-3p	-0.0537	0.0726	0.46	0.00937	0.0564	0.868	-0.00958	0.0432	0.824
miR-4734	0.0264	0.0436	0.545	0.0226	0.0353	0.521	0.0129	0.0246	0.6
miR-4745-3p	-0.0157	0.0581	0.788	0.00131	0.0459	0.977	0.00741	0.0334	0.824
miR-4746-5p	-0.0768	0.0638	0.23	0.0738	0.0442	0.0956	0.0319	0.0342	0.351
miR-4753-3p	-0.195	0.0805	0.0157	-0.0113	0.0559	0.84	-0.0355	0.0418	0.396
miR-4753-5p	-0.0867	0.0391	0.0271	-0.0651	0.0331	0.0499	-0.0513	0.0234	0.0288
miR-4758-5p	0.0334	0.0541	0.538	0.0444	0.0397	0.264	0.00299	0.0276	0.914
miR-4763-3p	0.00597	0.0249	0.81	0.0159	0.0199	0.426	0.024	0.0154	0.118
miR-4769-3p	0.0309	0.066	0.64	0.1	0.0495	0.0432	0.0574	0.0357	0.108
miR-4784	-0.084	0.0521	0.107	-0.0348	0.042	0.407	-0.00296	0.0287	0.918
miR-4790-3p	-0.0782	0.0457	0.0874	-0.0457	0.0324	0.158	-0.056	0.0296	0.059
miR-4790-5p	-0.24	0.102	0.0196	0.0256	0.0769	0.74	-0.0246	0.0593	0.678
miR-4793-5p	0.0327	0.0474	0.49	0.0406	0.0369	0.271	0.0509	0.0263	0.0536
miR-4795-3p	-0.118	0.0486	0.0157	-0.11	0.0379	0.00388	-0.0542	0.0287	0.0593
miR-4795-5p	-0.163	0.0439	0.000244	-0.0927	0.0321	0.00405	-0.00995	0.0234	0.67
miR-4798-3p	-0.11	0.0575	0.0564	-0.0742	0.045	0.0996	-0.0444	0.033	0.178
miR-4798-5p	-0.129	0.07	0.0669	0.00802	0.0493	0.871	-0.0359	0.0374	0.337
miR-4800-3p	-0.0422	0.035	0.228	-0.0204	0.0288	0.479	-0.0187	0.0194	0.335
miR-4800-5p	-0.0254	0.0531	0.633	-0.018	0.0402	0.654	-0.0435	0.0302	0.149
miR-484	0.045	0.0481	0.35	0.0837	0.0393	0.0337	0.0697	0.027	0.01
miR-486-5p	0.00327	0.0638	0.959	0.16	0.0495	0.00132	0.154	0.0366	2.79e-05
miR-495-3p	-0.0558	0.102	0.583	0.0475	0.0804	0.554	-0.112	0.0644	0.0813
miR-497-3p	-0.0226	0.0341	0.508	-0.0088	0.0274	0.748	0.0323	0.0197	0.101
miR-5001-5p	-0.0336	0.0279	0.229	-0.0438	0.0222	0.0484	-0.000586	0.0158	0.97
miR-5006-5p	0.0102	0.0375	0.786	-0.067	0.0284	0.0186	-0.0158	0.0194	0.415
miR-500b-3p	-0.0318	0.048	0.508	0.0563	0.0356	0.114	-0.0022	0.0262	0.933
miR-500b-5p	-0.0105	0.0807	0.897	-0.018	0.0583	0.757	-0.0414	0.0461	0.369
miR-502-5p	-0.171	0.0672	0.0112	-0.0408	0.0492	0.408	0.0106	0.0362	0.771
miR-504-3p	-0.108	0.0756	0.156	0.0654	0.0566	0.249	-0.119	0.0443	0.00762
miR-505-3p	-0.0169	0.0758	0.823	-0.0149	0.0585	0.799	0.0376	0.0449	0.402
miR-5093	-0.178	0.0687	0.00992	-0.0817	0.0504	0.105	-0.0378	0.0364	0.299
miR-5196-3p	-0.0627	0.0699	0.37	0.0443	0.0491	0.367	-0.00159	0.0384	0.967
miR-5196-5p	-0.0788	0.0395	0.0466	-0.0403	0.031	0.194	-0.066	0.0218	0.00255
miR-532-3p	-0.0147	0.0922	0.873	0.117	0.0683	0.088	0.00792	0.0504	0.875
miR-532-5p	0.0368	0.0676	0.586	0.0546	0.0508	0.283	0.00205	0.0375	0.956
miR-541-3p	-0.0688	0.0487	0.158	-0.0231	0.0408	0.571	0.00855	0.0284	0.763
miR-548ae	-0.0379	0.0419	0.366	-0.0819	0.0339	0.016	-0.0426	0.0251	0.0896
miR-548ak	-0.0533	0.0317	0.0931	-0.0623	0.0269	0.0207	-0.0206	0.0214	0.336
miR-548ay-3p	-0.125	0.0861	0.146	0.052	0.0618	0.4	0.00654	0.045	0.885
miR-548ay-5p	-0.114	0.0514	0.0267	-0.103	0.045	0.0224	-0.00118	0.0307	0.969
miR-548az-5p	-0.121	0.0876	0.169	-0.00166	0.0685	0.981	0.0694	0.0483	0.151
miR-548b-5p	-0.0934	0.106	0.38	0.0667	0.079	0.399	-0.0336	0.0613	0.583
miR-548d-5p	-0.0105	0.0625	0.867	-0.0329	0.0499	0.51	0.0836	0.0353	0.0181
miR-548e-5p	-0.0752	0.0519	0.148	0.0276	0.0388	0.477	0.0481	0.0331	0.147
miR-548h-5p	-0.0432	0.14	0.757	0.149	0.0962	0.122	0.0439	0.0684	0.522
miR-548j-3p	-0.0739	0.0382	0.0535	-0.0867	0.0309	0.00525	-0.0471	0.0247	0.057
miR-548w	-0.147	0.1	0.143	-0.0224	0.0841	0.79	0.0344	0.0545	0.528
miR-556-3p	-0.115	0.069	0.0968	-0.168	0.0543	0.00206	-0.0554	0.0372	0.136
miR-556-5p	0.0308	0.0564	0.585	0.0404	0.0415	0.33	0.00882	0.0313	0.778
miR-5582-5p	-0.195	0.0915	0.034	0.0909	0.0663	0.171	-0.0391	0.049	0.424
miR-5585-3p	0.0993	0.0778	0.203	0.0412	0.063	0.514	0.172	0.0432	7.78e-05
miR-5587-3p	-0.05	0.0406	0.219	0.00327	0.033	0.921	0.0281	0.0233	0.229
miR-561-3p	-0.119	0.0624	0.0567	-0.0823	0.0501	0.101	-0.0295	0.036	0.412
miR-561-5p	-0.134	0.0476	0.00504	-0.095	0.0373	0.0111	-0.0169	0.0263	0.521
miR-566	0.0371	0.0719	0.606	0.0767	0.0538	0.154	0.106	0.0368	0.00398
miR-5684	0.0736	0.129	0.57	0.144	0.0954	0.132	0.0513	0.0684	0.454
miR-5694	-0.0556	0.0408	0.173	-0.0163	0.0341	0.634	0.0227	0.0232	0.329
miR-5703	-0.0219	0.0695	0.753	-0.084	0.0541	0.121	-0.049	0.0384	0.202
miR-572	-0.0803	0.0474	0.0906	0.022	0.037	0.552	0.013	0.0271	0.632
miR-5739	-0.235	0.105	0.0253	-0.144	0.0827	0.0813	-0.0704	0.0603	0.244
miR-574-3p	0.0625	0.0386	0.107	0.0175	0.0314	0.579	0.101	0.0244	3.94e-05
miR-574-5p	-0.0186	0.075	0.804	0.0139	0.0591	0.814	0.143	0.0422	0.000762
miR-584-5p	0.04	0.112	0.721	0.207	0.0851	0.0154	-0.02	0.0681	0.769
miR-590-5p	-0.0159	0.0649	0.806	-0.0256	0.0535	0.632	-0.0519	0.0394	0.188
miR-605-3p	-0.159	0.0761	0.0368	-0.0386	0.0555	0.487	-0.1	0.0433	0.021
miR-6069	-0.0631	0.102	0.538	0.0827	0.0755	0.274	0.0698	0.0485	0.151
miR-6085	-0.0996	0.0796	0.212	-0.226	0.0616	0.000272	-0.212	0.0425	7.59e-07
miR-6086	-0.211	0.119	0.0772	0.0247	0.0813	0.761	-0.134	0.0638	0.0357
miR-6088	-0.0255	0.0483	0.598	-0.0494	0.0404	0.222	-0.128	0.0283	6.5e-06
miR-6124	-0.122	0.0593	0.0395	-0.106	0.047	0.0249	-0.119	0.0318	0.000184
miR-6126	-0.235	0.124	0.0587	-0.0738	0.0946	0.436	0.0036	0.0705	0.959
miR-6127	0.119	0.0546	0.0303	0.0978	0.0474	0.0396	-0.015	0.0311	0.629
miR-6131	0.0571	0.0963	0.553	0.0409	0.0763	0.592	0.0972	0.0558	0.0817
miR-616-3p	-0.0723	0.086	0.401	-0.0166	0.0667	0.804	0.0986	0.0462	0.0332
miR-6165	-0.182	0.0777	0.0192	-0.164	0.0624	0.00887	-0.0572	0.0429	0.182
miR-625-5p	0.0659	0.0779	0.398	0.173	0.0609	0.0047	-0.0271	0.0436	0.535
miR-640	-0.0598	0.0307	0.0522	-0.00857	0.0255	0.737	0.0278	0.018	0.124
miR-648	-0.0628	0.0332	0.0595	-0.0196	0.0249	0.433	0.0156	0.0176	0.377
miR-649	-0.00187	0.134	0.989	0.0491	0.102	0.631	0.119	0.0679	0.0803
miR-6500-3p	0.0477	0.124	0.702	0.163	0.0931	0.0811	0.0899	0.0679	0.186
miR-6501-5p	-0.066	0.0801	0.411	0.019	0.0614	0.757	0.0201	0.043	0.639
miR-6510-3p	-0.0841	0.0984	0.393	0.0716	0.0699	0.306	0.0672	0.0525	0.201
miR-6511a-3p	-0.0362	0.0873	0.679	0.139	0.0607	0.0225	0.0455	0.0451	0.313
miR-6511a-5p	0.0032	0.0368	0.931	0.0162	0.0275	0.557	0.0334	0.0196	0.0882
miR-6511b-3p	-0.0808	0.039	0.0387	-0.0605	0.0273	0.0269	-0.0346	0.0197	0.079
miR-652-3p	0.0422	0.052	0.418	0.116	0.0425	0.00654	0.0687	0.0293	0.0191
miR-654-5p	-0.0786	0.0658	0.232	-0.14	0.0441	0.00155	-0.135	0.0324	3.39e-05
miR-658	-0.0452	0.0479	0.345	-0.0257	0.0389	0.509	0.0217	0.0277	0.435
miR-660-5p	-0.0267	0.0541	0.622	-0.0514	0.0431	0.234	-0.0287	0.0328	0.383
miR-662	-0.0458	0.0561	0.415	0.0288	0.0427	0.5	0.0276	0.029	0.341
miR-663b	-0.128	0.119	0.283	0.166	0.0815	0.0428	0.0533	0.0591	0.368
miR-670-3p	-0.0204	0.0337	0.546	-0.0165	0.0278	0.553	0.0228	0.0205	0.266
miR-671-5p	0.0302	0.0652	0.643	0.0587	0.0503	0.243	0.0476	0.0348	0.172
miR-6715b-3p	-0.058	0.041	0.158	-0.000177	0.0312	0.995	0.0271	0.0233	0.245
miR-6716-3p	-0.105	0.0485	0.0306	-0.0508	0.0384	0.187	-0.0199	0.0262	0.448
miR-6722-3p	-0.0786	0.0647	0.225	-0.0431	0.0492	0.381	-0.0349	0.0348	0.316
miR-6722-5p	-0.039	0.11	0.723	0.192	0.08	0.0164	0.0638	0.0565	0.259
miR-6723-5p	0.261	0.136	0.055	0.19	0.105	0.0723	0.0936	0.0736	0.204
miR-6726-3p	0.013	0.0919	0.887	0.0488	0.0643	0.448	0.0722	0.0412	0.0799
miR-6726-5p	-0.0426	0.0355	0.23	-0.00659	0.026	0.8	0.00126	0.0186	0.946
miR-6727-5p	0.0282	0.0865	0.744	-0.134	0.0665	0.0449	-0.193	0.0477	5.74e-05
miR-6728-3p	0.0171	0.0517	0.741	0.0108	0.04	0.788	0.0566	0.029	0.0509
miR-6729-3p	-0.00823	0.0283	0.772	0.0293	0.022	0.185	0.0244	0.0167	0.145
miR-6731-3p	-0.137	0.0552	0.0131	0.0237	0.0368	0.521	0.00286	0.0263	0.913
miR-6735-3p	0.0134	0.0835	0.873	0.105	0.06	0.0819	-0.0206	0.0462	0.655
miR-6736-3p	-0.0978	0.0479	0.0419	0.0185	0.0303	0.542	0.00568	0.0233	0.807
miR-6738-5p	-0.134	0.057	0.0195	-0.126	0.0422	0.00292	-0.144	0.0357	6.16e-05
miR-6741-3p	-0.0448	0.0524	0.393	-0.014	0.0405	0.73	0.017	0.0284	0.548
miR-6741-5p	0.00061	0.0648	0.992	-0.0249	0.0552	0.652	-0.0417	0.0377	0.269
miR-6742-5p	-0.0473	0.0351	0.179	0.0505	0.0286	0.0785	0.0501	0.0194	0.00981
miR-6744-3p	-0.109	0.153	0.479	0.197	0.109	0.0709	-0.0187	0.0828	0.821
miR-6746-5p	-0.0307	0.0669	0.647	0.0562	0.0529	0.289	-0.0158	0.0375	0.673
miR-6747-3p	-0.0159	0.0983	0.871	0.0368	0.0698	0.599	0.106	0.0468	0.0235
miR-6748-3p	-0.0991	0.0801	0.216	0.0497	0.0577	0.39	0.00354	0.0408	0.931
miR-6750-5p	0.091	0.0882	0.303	0.048	0.067	0.473	0.0828	0.0472	0.0799
miR-6756-5p	-0.0109	0.0541	0.841	-0.0235	0.0416	0.572	-0.00517	0.0291	0.859
miR-6760-3p	-0.0515	0.0402	0.201	-0.00222	0.0289	0.939	-0.000882	0.021	0.966
miR-6761-5p	-0.119	0.0587	0.0425	-0.0803	0.0425	0.0597	-0.0154	0.0276	0.577
miR-6762-3p	-0.0692	0.105	0.508	0.048	0.0746	0.52	0.107	0.0509	0.0352
miR-6765-5p	-0.0897	0.0531	0.0917	-0.062	0.0413	0.134	0.000894	0.0303	0.976
miR-6767-3p	-0.17	0.0786	0.0316	2.89e-05	0.0559	1	-0.0102	0.0417	0.807
miR-6768-5p	-0.0251	0.0707	0.723	0.113	0.054	0.0369	0.01	0.0403	0.804
miR-6769a-3p	0.0781	0.0999	0.435	0.255	0.0701	0.000309	0.069	0.0529	0.193
miR-6769a-5p	-0.00751	0.0322	0.816	0.00143	0.025	0.954	0.00563	0.0178	0.753
miR-6769b-3p	-0.0903	0.0275	0.0011	-0.0906	0.0218	3.84e-05	-0.0635	0.0148	1.89e-05
miR-6771-3p	-0.0322	0.0269	0.233	-0.0148	0.0214	0.489	-0.00517	0.0144	0.719
miR-6771-5p	-0.0513	0.0884	0.562	0.0481	0.0614	0.433	-0.0884	0.0485	0.0683
miR-6774-3p	-0.0375	0.0784	0.633	0.0506	0.059	0.392	0.0204	0.0449	0.649
miR-6775-3p	0.00489	0.0279	0.861	-0.00177	0.0222	0.936	0.0157	0.0154	0.307
miR-6775-5p	0.00949	0.0511	0.853	0.0325	0.0393	0.408	-0.025	0.0298	0.401
miR-6778-5p	-0.00947	0.0379	0.803	-0.0763	0.0295	0.0101	-0.097	0.0209	3.91e-06
miR-6780b-5p	-0.0719	0.0698	0.304	-0.152	0.0546	0.0055	-0.189	0.0381	8.48e-07
miR-6781-5p	-0.0477	0.0556	0.392	-0.113	0.0422	0.00755	-0.136	0.0304	8.14e-06
miR-6782-5p	-0.0801	0.0912	0.38	-0.0104	0.0681	0.878	-0.128	0.0559	0.0228
miR-6784-5p	-0.0509	0.0548	0.354	-0.0521	0.0414	0.209	-0.0477	0.0321	0.138
miR-6785-3p	-0.00362	0.0283	0.898	0.0152	0.0228	0.506	0.00452	0.0164	0.782
miR-6787-5p	-0.102	0.113	0.365	0.131	0.0816	0.109	0.00868	0.0595	0.884
miR-6788-3p	-0.0801	0.0954	0.402	0.072	0.0673	0.285	0.0704	0.0479	0.142
miR-6789-3p	-0.104	0.0649	0.108	0.116	0.0462	0.0122	0.0431	0.032	0.178
miR-6789-5p	-0.0211	0.0572	0.713	0.0223	0.0455	0.624	0.0696	0.031	0.0249
miR-6791-3p	-0.0519	0.0648	0.423	0.0523	0.0481	0.278	-0.0213	0.0351	0.544
miR-6791-5p	0.0154	0.143	0.914	0.258	0.0993	0.00952	0.0681	0.073	0.351
miR-6792-3p	0.0362	0.0602	0.548	0.0909	0.0453	0.0454	0.0339	0.0338	0.315
miR-6794-3p	-0.0936	0.029	0.00133	-0.0297	0.0228	0.193	-0.0037	0.0159	0.816
miR-6794-5p	-0.0404	0.0244	0.099	-0.0241	0.0204	0.238	-0.0176	0.0137	0.2
miR-6795-3p	-0.0864	0.0313	0.00594	-0.0321	0.0263	0.222	-0.0332	0.0187	0.0771
miR-6796-3p	-0.0215	0.0557	0.7	0.016	0.0444	0.719	0.0493	0.0303	0.104
miR-6797-3p	-0.16	0.167	0.338	0.297	0.112	0.00854	-0.0171	0.0887	0.847
miR-6797-5p	-0.0107	0.0869	0.902	0.04	0.0649	0.538	-0.0295	0.0486	0.545
miR-6798-5p	-0.0355	0.0867	0.682	-0.0981	0.0677	0.148	-0.143	0.0484	0.00311
miR-6799-5p	-0.0151	0.0531	0.776	-0.0911	0.0403	0.0243	-0.0984	0.0301	0.00113
miR-6800-3p	-0.0704	0.0491	0.153	0.0209	0.0344	0.544	0.03	0.0247	0.224
miR-6800-5p	-0.0285	0.0756	0.707	0.169	0.07	0.0159	0.00426	0.0406	0.917
miR-6802-5p	-0.0773	0.0436	0.0772	-0.0257	0.0351	0.466	0.0241	0.0265	0.364
miR-6803-3p	-0.0536	0.0735	0.466	0.105	0.0522	0.0454	0.0316	0.0397	0.427
miR-6803-5p	-0.0174	0.055	0.752	-0.0593	0.0435	0.173	-0.111	0.031	0.000382
miR-6804-3p	-0.0593	0.0348	0.0888	-0.0194	0.0278	0.486	0.0153	0.0195	0.433
miR-6809-3p	-0.012	0.0571	0.833	0.0487	0.0416	0.242	0.0109	0.0312	0.726
miR-6809-5p	-0.0816	0.0349	0.0199	-0.0438	0.0286	0.125	0.00841	0.0221	0.704
miR-6810-3p	-0.0184	0.038	0.629	-0.039	0.0297	0.19	-0.0161	0.0217	0.458
miR-6812-5p	-0.133	0.0496	0.00754	-0.0327	0.035	0.351	-0.0662	0.0278	0.0174
miR-6813-3p	-0.0288	0.0294	0.329	-0.0125	0.0234	0.591	0.0138	0.0172	0.421
miR-6816-3p	-0.0269	0.0613	0.661	-0.0309	0.0448	0.49	0.0181	0.0302	0.549
miR-6819-3p	-0.00365	0.032	0.909	0.0112	0.0259	0.667	0.02	0.0176	0.254
miR-6819-5p	-0.142	0.0863	0.101	0.14	0.0589	0.0176	0.00432	0.0469	0.927
miR-6821-3p	-0.0132	0.0719	0.855	0.0494	0.0548	0.368	0.0345	0.0381	0.365
miR-6821-5p	-0.125	0.0647	0.0549	-0.182	0.0505	0.000344	-0.174	0.0359	1.39e-06
miR-6824-5p	-0.129	0.0595	0.0306	-0.0068	0.0433	0.875	-0.0447	0.0316	0.157
miR-6825-3p	-0.122	0.0809	0.134	-0.0594	0.062	0.339	-0.0352	0.0433	0.416
miR-6827-3p	-0.0601	0.0559	0.283	0.00579	0.043	0.893	-0.0325	0.031	0.295
miR-6836-5p	-0.0178	0.058	0.759	0.0656	0.0439	0.135	0.00333	0.0317	0.916
miR-6845-5p	-0.134	0.0552	0.0155	-0.131	0.0425	0.00224	-0.139	0.0302	4.7e-06
miR-6846-3p	-0.105	0.0543	0.0536	0.0101	0.0403	0.803	-0.0273	0.0295	0.356
miR-6849-3p	-0.00867	0.106	0.935	0.0675	0.0773	0.383	0.081	0.0529	0.126
miR-6851-3p	-0.204	0.0974	0.0366	0.0307	0.0687	0.655	-0.0569	0.0556	0.306
miR-6852-3p	-0.122	0.0777	0.118	-0.0344	0.0623	0.581	-0.00315	0.0455	0.945
miR-6852-5p	0.0849	0.0491	0.0846	-0.000443	0.0379	0.991	0.00747	0.0261	0.775
miR-6861-3p	0.0879	0.0816	0.282	0.05	0.0638	0.434	0.0388	0.0457	0.397
miR-6862-3p	-0.0812	0.0634	0.201	0.0659	0.0412	0.11	0.0199	0.03	0.508
miR-6869-5p	-0.0712	0.0519	0.171	-0.0806	0.0403	0.0461	-0.134	0.0294	6.06e-06
miR-6870-3p	-0.113	0.0735	0.126	-0.0705	0.0589	0.231	0.044	0.0404	0.276
miR-6870-5p	-0.129	0.0765	0.0919	-0.103	0.0556	0.0643	-0.141	0.0386	0.000279
miR-6872-3p	-0.0294	0.0828	0.722	0.112	0.0605	0.0639	0.024	0.0465	0.606
miR-6873-3p	-0.0394	0.0715	0.582	-0.085	0.0579	0.143	0.0214	0.0458	0.639
miR-6875-5p	-0.0876	0.0925	0.344	-0.134	0.0748	0.0731	-0.184	0.0524	0.000457
miR-6877-3p	-0.0197	0.0414	0.634	0.0405	0.0296	0.172	0.0283	0.0228	0.214
miR-6877-5p	-0.0407	0.0356	0.253	-0.0106	0.0289	0.713	-0.0127	0.02	0.527
miR-6880-5p	0.0724	0.0486	0.137	0.0511	0.0375	0.173	-0.0272	0.0282	0.336
miR-6884-3p	-0.118	0.0433	0.00675	-0.0663	0.0332	0.0466	-0.0741	0.0244	0.00248
miR-6885-5p	-0.081	0.0604	0.181	0.0201	0.0441	0.649	0.0175	0.0317	0.582
miR-6886-3p	-0.0964	0.102	0.345	0.11	0.0739	0.135	0.0671	0.0508	0.187
miR-6887-3p	-0.0802	0.0584	0.17	0.058	0.0416	0.163	-0.0491	0.0336	0.144
miR-6887-5p	-0.139	0.0765	0.0706	-0.0353	0.0554	0.524	-0.0636	0.0416	0.127
miR-6890-3p	-0.1	0.101	0.319	0.109	0.0715	0.128	0.0649	0.0513	0.206
miR-6891-3p	-0.155	0.0798	0.052	0.0398	0.0558	0.475	0.00743	0.0406	0.855
miR-6892-3p	-0.0911	0.0521	0.0808	-0.0382	0.041	0.352	-0.00314	0.0284	0.912
miR-6893-3p	0.0468	0.153	0.759	0.326	0.105	0.00199	0.114	0.0778	0.143
miR-6894-5p	-0.0773	0.0598	0.197	-0.00508	0.0447	0.91	-0.0604	0.032	0.0599
miR-7-1-3p	-0.0442	0.07	0.529	0.0191	0.0533	0.72	0.0139	0.0406	0.732
miR-7-5p	-0.0178	0.0863	0.837	-0.0651	0.069	0.346	0.0114	0.0483	0.813
miR-7106-5p	-0.383	0.103	0.000221	-0.0262	0.0678	0.7	-0.0363	0.0463	0.434
miR-7107-5p	-0.00344	0.0618	0.956	-0.119	0.0471	0.0119	-0.122	0.0348	0.000489
miR-7108-5p	0.0153	0.0629	0.808	-0.0278	0.0484	0.565	-0.0633	0.034	0.0626
miR-7109-3p	0.125	0.109	0.25	0.17	0.0822	0.0393	0.0476	0.0587	0.417
miR-7109-5p	-0.226	0.0946	0.0171	0.0284	0.0657	0.666	-0.0444	0.0519	0.393
miR-7111-3p	-0.145	0.0965	0.134	0.0706	0.0673	0.294	0.0321	0.049	0.513
miR-7111-5p	-0.0876	0.0609	0.151	-0.0542	0.0477	0.256	-0.0646	0.033	0.0506
miR-7114-3p	-0.116	0.0508	0.0228	-0.0641	0.0399	0.109	-0.000816	0.0271	0.976
miR-7150	0.0463	0.042	0.271	-0.0577	0.0322	0.0737	-0.0756	0.0244	0.00199
miR-744-5p	0.0338	0.154	0.826	0.316	0.115	0.00633	0.0937	0.084	0.265
miR-764	-0.0626	0.0529	0.237	-0.00989	0.0431	0.818	0.0584	0.0295	0.0478
miR-765	-0.0988	0.0649	0.129	-0.0355	0.0494	0.472	-0.117	0.0383	0.00241
miR-766-3p	0.0316	0.0408	0.438	0.116	0.034	0.000699	0.0741	0.0232	0.00147
miR-769-5p	0.132	0.0768	0.0855	0.0589	0.0604	0.33	-0.00261	0.0423	0.951
miR-7845-5p	-0.168	0.0692	0.0155	-0.0719	0.0499	0.15	-0.0423	0.0379	0.264
miR-7851-3p	-0.00533	0.0689	0.938	-0.0985	0.0551	0.0741	0.00132	0.0364	0.971
miR-7978	-0.0894	0.0661	0.177	-0.0493	0.0495	0.319	-0.037	0.0363	0.308
miR-8052	-0.0984	0.0947	0.3	0.0916	0.0634	0.149	-0.0335	0.0524	0.522
miR-8069	-0.0768	0.0614	0.211	-0.116	0.0481	0.0159	-0.126	0.0313	6.25e-05
miR-8071	-0.0624	0.054	0.248	-0.0124	0.0401	0.758	0.0487	0.0279	0.0807
miR-8078	0.16	0.0829	0.0544	0.115	0.0668	0.0856	0.157	0.0487	0.00133
miR-874-3p	-0.00666	0.0351	0.849	0.0556	0.027	0.0399	0.0459	0.0201	0.0226
miR-877-3p	0.0535	0.0381	0.161	0.032	0.0294	0.276	0.0412	0.0215	0.0552
miR-920	-0.0662	0.0578	0.253	-0.0342	0.042	0.415	-0.0374	0.0303	0.218
miR-92a-3p	0.0156	0.0457	0.734	0.0809	0.0361	0.0253	0.0917	0.0266	0.000593
miR-92b-3p	-0.0343	0.041	0.403	-0.0472	0.0355	0.185	0.00894	0.0234	0.702
miR-93-3p	0.0673	0.111	0.546	0.279	0.0799	0.000513	0.0713	0.0623	0.253
miR-93-5p	0.0629	0.0517	0.224	0.105	0.0401	0.00925	0.0949	0.0293	0.00125
miR-935	-0.037	0.0709	0.602	0.0998	0.0501	0.047	0.0301	0.0361	0.405
miR-937-3p	-0.0552	0.0334	0.0983	-0.0711	0.0267	0.00802	-0.00133	0.0202	0.948
miR-937-5p	-0.0145	0.067	0.828	0.0861	0.0472	0.0687	0.0189	0.035	0.589
miR-99a-5p	-0.00573	0.0477	0.904	-0.0928	0.039	0.0177	-0.0927	0.0261	0.000411
miR-99b-5p	-0.0201	0.045	0.655	-0.0618	0.036	0.0867	-0.109	0.0253	1.63e-05
The table shows for the smoking-miRNAs the results from the linear regression analysis where tobacco smoking was the main exposure with current smokers as the reference group
versus the different smoking cessation categories, and plasma miRNA levels as the main outcome. The Bonferroni-corrected threshold was set at P<0.05/41=1.22×10-3
SE: standard error

## Sheet: Supplemental Table S5
Table S5. MicroRNAs associated with pack-years
miRNA	estimate	SE	p.value
miR-4430	-0.00456547	0.00159299	0.00467651
miR-1247-5p	-0.0034027	0.00121776	0.00579312
miR-4798-3p	-0.00296456	0.00112894	0.00941953
miR-4652-3p	-0.0044473	0.0017064	0.00995709
miR-3689d	0.00183472	0.000730493	0.0129392
miR-143-3p	0.00277988	0.00111549	0.0136468
miR-4725-3p	-0.00403405	0.00170364	0.019
miR-6511a-5p	0.00167224	0.000746707	0.0264057
miR-146a-3p	-0.00143161	0.000655594	0.0303399
miR-205-5p	0.00533421	0.00245418	0.031108
miR-1224-5p	0.00245832	0.00114683	0.0334719
miR-20a-5p	0.00146181	0.000711111	0.0413255
miR-6769a-3p	-0.00407166	0.0019952	0.0428065
miR-99a-5p	0.0020488	0.00101274	0.0446203
miR-7845-5p	0.00236999	0.0012278	0.0552192
let-7b-5p	0.00135797	0.000704802	0.0556596
miR-7-1-3p	0.00234464	0.00122399	0.0570793
miR-424-3p	0.00258699	0.0014195	0.070121
miR-4257	0.00121418	0.000666553	0.0702561
miR-6849-3p	-0.00412236	0.0022685	0.0709241
miR-143-5p	0.00165911	0.000914519	0.0713914
miR-372-3p	-0.00273911	0.00157261	0.0833377
miR-181c-5p	0.000942488	0.000544819	0.0854404
miR-6827-3p	0.0018259	0.00105615	0.0856358
miR-4700-5p	0.00289725	0.00170725	0.0915007
miR-10a-5p	0.00145992	0.000872264	0.096005
miR-4646-5p	0.00179697	0.00107396	0.0961023
miR-375	0.00366729	0.00222842	0.101654
miR-142-5p	-0.00177252	0.00108596	0.104463
miR-4322	-0.00320449	0.00199975	0.110892
miR-4800-5p	-0.00153317	0.000969821	0.115743
miR-126-5p	-0.00155874	0.000997839	0.120098
miR-3667-3p	-0.00383244	0.00245778	0.120762
miR-8071	0.00136378	0.000891101	0.127745
miR-663b	-0.00283261	0.00185144	0.127867
miR-92a-3p	0.0013671	0.000893765	0.127955
miR-486-5p	0.00193165	0.00127096	0.130388
miR-4535	0.00109659	0.000727156	0.133374
miR-33b-5p	0.00103099	0.00068569	0.134525
miR-8069	-0.00124083	0.000833154	0.138237
miR-146b-5p	0.000957366	0.000646542	0.140503
miR-6728-3p	-0.00142065	0.000963383	0.142134
miR-363-3p	0.00121523	0.000827371	0.143717
miR-6747-3p	-0.00284401	0.00193725	0.143913
miR-1244	0.00184559	0.00125876	0.144422
miR-4291	0.00110816	0.000765699	0.149647
miR-4515	-0.0023565	0.00163015	0.150117
miR-223-5p	-0.00242478	0.0016789	0.150482
miR-6726-5p	-0.000807197	0.000560337	0.151528
miR-3127-3p	0.00209942	0.00146086	0.152503
miR-200a-5p	-0.00203141	0.0014179	0.153763
miR-6821-3p	0.00189744	0.0013246	0.153825
miR-6761-5p	-0.00135591	0.000950365	0.155472
miR-6744-3p	-0.00409437	0.00288848	0.15815
miR-4656	-0.00287879	0.00203152	0.158273
miR-3616-5p	0.00180258	0.00127924	0.160611
miR-16-5p	0.00121044	0.000864158	0.163099
miR-1290	-0.00173332	0.00124667	0.166217
miR-1228-3p	-0.00122425	0.000893267	0.172309
miR-6738-5p	-0.00157095	0.00114863	0.173199
miR-4512	-0.00240241	0.00176349	0.174883
miR-144-3p	0.00150285	0.00110412	0.175255
miR-1296-3p	0.00180344	0.00136126	0.186985
miR-1299	-0.00157181	0.00118774	0.187472
miR-670-3p	0.000812831	0.000616677	0.189229
miR-920	-0.00142768	0.00108454	0.189794
miR-6873-3p	-0.00184095	0.0014082	0.192853
miR-6781-5p	-0.00147189	0.00113444	0.196212
miR-6870-5p	-0.00172025	0.00133211	0.198309
miR-4727-5p	-0.00284317	0.00220408	0.198797
miR-4507	-0.0017695	0.00137453	0.1997
miR-4753-5p	-0.00100897	0.000787036	0.201573
miR-4763-3p	0.000616956	0.000481649	0.201945
miR-144-5p	0.00127892	0.00100087	0.20304
miR-4519	0.00187827	0.00147805	0.205524
miR-99b-5p	0.00109713	0.000869094	0.20852
miR-935	0.00151346	0.0012012	0.20939
miR-6803-5p	-0.00152339	0.00121093	0.210086
miR-874-3p	0.000793204	0.000636071	0.214079
miR-6800-5p	0.00207882	0.00166795	0.214337
miR-145-5p	0.00152631	0.00122615	0.214899
miR-5582-5p	-0.00212801	0.00171664	0.216799
miR-25-3p	0.00110084	0.000888508	0.217042
miR-26b-5p	-0.00132169	0.00106801	0.217579
miR-4721	0.00163166	0.00131859	0.217616
let-7a-5p	0.00102078	0.000830697	0.220815
miR-7851-3p	0.0017307	0.00141655	0.223465
miR-3912-3p	0.000766672	0.00062819	0.223966
miR-6778-5p	-0.00088377	0.000724673	0.224308
miR-4722-3p	0.00155686	0.00128188	0.226217
miR-3677-5p	0.00251251	0.00207031	0.226568
miR-1301-5p	0.000943802	0.000780788	0.228406
miR-30d-5p	0.000767481	0.000639741	0.231916
miR-139-5p	0.000800077	0.000667109	0.232053
miR-654-5p	-0.00114211	0.000953177	0.232483
miR-548ae	0.000969108	0.000812816	0.234792
let-7g-3p	0.000836729	0.000706169	0.237697
miR-320d	0.00112185	0.000949284	0.238922
miR-1303	-0.00150597	0.00127847	0.240443
let-7c-5p	0.000609855	0.000521127	0.243514
miR-7-5p	0.00196533	0.00167942	0.243521
miR-381-3p	0.00132984	0.00114145	0.245615
miR-3620-3p	-0.00131342	0.00113425	0.248487
miR-6784-5p	-0.00119478	0.00103238	0.248751
miR-6735-3p	-0.00160382	0.00138996	0.250159
miR-422a	-0.00104378	0.000906259	0.251024
miR-6870-3p	-0.00180483	0.00157454	0.25328
miR-211-3p	-0.00149025	0.00130425	0.254786
miR-548h-5p	-0.00336641	0.00296134	0.25721
miR-155-5p	0.00121449	0.00107291	0.259226
miR-21-5p	-0.00138109	0.00123353	0.264434
miR-125b-5p	0.00102876	0.00091951	0.264781
miR-4429	0.00096505	0.000862737	0.264874
miR-451a	0.00227688	0.00205544	0.269523
miR-378g	0.000793934	0.00072712	0.276409
miR-320b	0.00110645	0.0010197	0.279404
miR-3912-5p	0.000718377	0.000669048	0.284448
miR-3687	-0.00125395	0.00119018	0.293554
miR-6722-5p	0.00260367	0.00247637	0.294548
miR-5006-5p	0.000727127	0.000692419	0.295134
miR-1910-5p	-0.0016928	0.00161329	0.295519
miR-212-3p	0.000605912	0.000577901	0.295893
miR-320c	0.00101075	0.000971958	0.299841
miR-4269	-0.00157356	0.00151591	0.300712
miR-6845-5p	-0.00102324	0.000986198	0.300932
miR-6791-3p	-0.0012862	0.00124323	0.302325
miR-5587-3p	0.000770466	0.00074664	0.303563
miR-1913	0.000780629	0.000759227	0.305305
miR-1306-5p	-0.000693437	0.00067452	0.305372
miR-937-3p	-0.000627712	0.000614525	0.308472
miR-6069	0.00155919	0.0015368	0.311736
miR-10b-5p	0.000959656	0.000951952	0.314826
miR-649	-0.00262613	0.00260904	0.315565
miR-6887-3p	-0.0011873	0.00118416	0.317437
miR-6800-3p	0.000836012	0.00083436	0.317761
miR-134-5p	0.00197693	0.00197786	0.318943
miR-376c-3p	0.00157995	0.00158387	0.319911
miR-6731-3p	-0.00101957	0.00102535	0.321443
miR-7150	-0.000831988	0.000837857	0.322107
let-7f-5p	-0.000959114	0.000967965	0.323148
miR-6750-5p	0.00130545	0.0013366	0.330094
miR-4530	-0.000808041	0.000827352	0.330109
miR-4726-3p	-0.000761842	0.000783735	0.332383
miR-374b-3p	0.000679756	0.000703196	0.335067
miR-4798-5p	-0.00145475	0.00151021	0.336761
miR-4481	-0.00148638	0.00154427	0.337145
miR-548ay-3p	-0.00147235	0.00153881	0.340005
miR-196b-3p	0.00091648	0.000959753	0.340962
miR-4486	-0.000594264	0.000630542	0.347277
miR-4676-3p	-0.00171079	0.0018235	0.34946
miR-6794-3p	-0.000527218	0.00056454	0.351669
miR-6511a-3p	-0.00153295	0.00164212	0.351859
miR-2116-5p	0.000662793	0.000713639	0.354319
miR-662	-0.00101373	0.00109973	0.357922
miR-100-5p	0.000881579	0.000957715	0.358599
miR-4667-3p	-0.00110992	0.0012086	0.359724
miR-3124-3p	0.000622991	0.000680541	0.361245
miR-376a-3p	0.00179058	0.00196024	0.362284
miR-6760-3p	-0.000823229	0.000902152	0.362774
miR-4417	-0.00159718	0.0017585	0.365009
miR-106a-5p	0.000660793	0.000730528	0.366973
miR-17-5p	0.000726283	0.000811094	0.371805
let-7d-5p	0.00074047	0.000831398	0.37437
miR-6775-5p	-0.000895874	0.0010093	0.375985
miR-4463	-0.000827459	0.000933325	0.376548
miR-4309	0.000549036	0.000621421	0.378191
miR-1539	-0.00132509	0.00150333	0.37931
miR-125a-5p	0.000633888	0.000726555	0.384175
miR-1538	-0.00115091	0.00132681	0.386916
miR-1287-5p	0.00164133	0.00190355	0.389754
miR-4665-5p	0.00181904	0.00215097	0.398904
miR-1275	-0.000779862	0.000924122	0.3999
miR-149-3p	-0.000984352	0.00116979	0.401247
miR-2276-3p	0.00146954	0.0017628	0.405639
miR-7109-5p	-0.00149288	0.00179096	0.405682
miR-6886-3p	-0.00171932	0.00206441	0.406091
miR-31-5p	0.00106494	0.00128046	0.40674
miR-6086	-0.00197181	0.00237105	0.406778
miR-193a-3p	0.000721324	0.000870722	0.40858
miR-133a-5p	-0.000627506	0.000758728	0.409354
miR-1909-5p	0.000615273	0.000746611	0.411031
miR-548w	-0.00168469	0.0020582	0.41419
miR-370-3p	0.00130224	0.00159401	0.415083
miR-30e-5p	0.000482361	0.000591454	0.415885
miR-7107-5p	0.000943359	0.00116634	0.419737
miR-4632-5p	-0.00129161	0.00159935	0.420445
miR-6809-3p	-0.00092606	0.00115078	0.422091
miR-4726-5p	-0.000898563	0.00111797	0.422654
miR-382-5p	0.0017998	0.00224438	0.423708
miR-449b-3p	-0.00268875	0.00335973	0.424649
miR-6890-3p	0.00149222	0.00186856	0.425629
miR-3613-5p	0.000892794	0.00112169	0.427166
miR-640	0.000468723	0.000594015	0.431153
miR-6824-5p	0.00105246	0.00134127	0.433724
miR-495-3p	0.00135764	0.00173054	0.433815
miR-4713-5p	-0.00285136	0.00363812	0.434268
miR-6727-5p	-0.00137124	0.00175469	0.435598
miR-4690-5p	-0.000778575	0.000999632	0.437132
miR-409-3p	0.00169971	0.0021974	0.440283
miR-6736-3p	-0.000609933	0.00079295	0.442833
miR-574-5p	-0.00121471	0.00158494	0.444484
miR-6794-5p	0.0003881	0.000507074	0.445099
miR-1343-5p	-0.00239021	0.00313663	0.447085
miR-6803-3p	0.000824538	0.00108263	0.447336
miR-3169	-0.000983709	0.00129419	0.448236
miR-765	0.00110244	0.00145312	0.449089
miR-556-3p	-0.00104912	0.0013846	0.449666
miR-3648	-0.000838218	0.00110668	0.449835
miR-4655-5p	0.000412655	0.000544923	0.449922
miR-6742-5p	0.000556929	0.000736345	0.450478
miR-2116-3p	0.000609838	0.000809994	0.452544
miR-361-5p	0.000666782	0.000894505	0.457035
miR-342-3p	0.000504499	0.000676822	0.45705
miR-30a-5p	-0.000352214	0.000473982	0.458437
miR-574-3p	-0.000496003	0.000677879	0.465349
miR-374c-5p	0.000652312	0.000891528	0.465361
miR-1207-5p	0.000773036	0.00105675	0.465456
miR-150-5p	0.00102787	0.00140676	0.465977
miR-1273a	-0.00162482	0.00225708	0.472578
miR-4646-3p	-0.00118374	0.00164907	0.47384
miR-1304-3p	-0.000660026	0.000923162	0.475602
miR-6126	-0.00168842	0.00236742	0.476695
miR-6715b-3p	0.000550744	0.000772612	0.476915
miR-6748-3p	0.00125604	0.00176987	0.478864
miR-6836-5p	0.000898049	0.00126664	0.479285
miR-331-3p	0.000710913	0.00100768	0.481457
miR-652-3p	0.000739022	0.0010483	0.481781
miR-361-3p	0.00141938	0.0020184	0.482869
miR-3689a-3p	0.00170271	0.00242143	0.482892
miR-23a-3p	0.0007713	0.00110323	0.485415
miR-335-5p	-0.000870521	0.00125417	0.488556
miR-8052	-0.00129555	0.00186666	0.488588
miR-106b-3p	0.000875611	0.00127237	0.492272
miR-648	0.000447375	0.000650675	0.492659
miR-1915-3p	-0.000906327	0.00132811	0.495893
miR-4697-5p	0.00113606	0.0016706	0.4974
miR-6851-3p	0.000853117	0.00126779	0.501904
miR-6862-3p	-0.000748096	0.00112067	0.505321
miR-92b-3p	0.000478067	0.000722551	0.509088
miR-7109-3p	-0.0014267	0.00215733	0.509286
miR-4728-5p	-0.000837898	0.00127646	0.51243
miR-6792-3p	0.000850161	0.00130135	0.51444
miR-374b-5p	-0.000657907	0.00100922	0.515337
miR-217	0.000497921	0.000763958	0.515423
miR-532-5p	0.000816508	0.00125614	0.516552
miR-106b-5p	0.000550262	0.000850368	0.518439
miR-6877-3p	-0.000473664	0.000732323	0.518625
miR-7106-5p	0.00119232	0.00184975	0.520053
miR-6741-5p	-0.00079738	0.0012483	0.52382
miR-1273g-5p	-0.00107885	0.00169154	0.524457
miR-497-3p	0.000410985	0.000644857	0.524759
miR-5196-3p	-0.000903207	0.00142154	0.52603
miR-4292	-0.000482931	0.000764824	0.528599
miR-6804-3p	-0.000458886	0.000738023	0.534912
miR-6501-5p	0.00104024	0.00167354	0.535041
miR-605-3p	0.000920097	0.00148194	0.535505
miR-3907	0.000517153	0.000837918	0.537927
miR-1231	-0.000949418	0.0015478	0.540423
miR-504-3p	-0.000883674	0.0014577	0.545174
miR-4426	-0.0011108	0.00184275	0.547439
miR-6797-5p	-0.000948884	0.00158146	0.549292
miR-616-3p	-0.000933182	0.0015567	0.549653
miR-6880-5p	-0.000574161	0.000963377	0.551967
miR-5694	0.000474552	0.000802433	0.555035
miR-222-3p	0.000458338	0.00077756	0.556328
miR-2115-3p	0.000322183	0.000547326	0.556868
miR-4644	-0.00140264	0.00238939	0.557954
miR-4537	0.000528832	0.000904479	0.559528
miR-6819-5p	-0.00112976	0.00194669	0.56244
let-7i-5p	0.000448423	0.0007785	0.565361
miR-1229-3p	-0.000937533	0.00166566	0.574263
miR-362-5p	0.000763809	0.00135791	0.574516
miR-4707-3p	-0.000487271	0.000873735	0.577783
miR-320a	0.000644641	0.00117971	0.585472
miR-107	0.000477876	0.000879455	0.587574
miR-3613-3p	0.00107919	0.00199144	0.588577
miR-3937	-0.000997895	0.00184783	0.58987
miR-23a-5p	-0.000897686	0.00167375	0.592422
miR-377-3p	0.000913498	0.00170605	0.593033
miR-6767-3p	-0.000803619	0.00150244	0.593426
miR-6846-3p	-0.000560258	0.0010497	0.594217
miR-4684-3p	0.00067556	0.00126723	0.594653
miR-378e	-0.000479156	0.000899632	0.594989
miR-378i	0.000341204	0.000645052	0.597519
miR-4267	-0.000960777	0.00181653	0.597551
miR-186-5p	-0.000411381	0.000778015	0.597655
miR-1225-5p	-0.00028066	0.000531544	0.598173
miR-6802-5p	0.000438611	0.000837228	0.601033
miR-378d	-0.000498054	0.000959675	0.60444
miR-20b-5p	0.000430334	0.000837992	0.60824
miR-6787-5p	0.00106157	0.00209642	0.613244
miR-6726-3p	0.000828618	0.0016559	0.61743
miR-671-5p	0.000583824	0.00116673	0.617437
miR-548d-5p	-0.000583289	0.00117363	0.619827
miR-4502	-0.00121387	0.00247288	0.624141
miR-4640-3p	-0.000809082	0.00165318	0.625175
miR-320e	0.000393899	0.000809288	0.627074
miR-6885-5p	0.000540119	0.00111271	0.628006
miR-6799-5p	-0.000534998	0.00110634	0.629302
miR-1237-3p	0.000685241	0.00142449	0.631097
miR-187-5p	0.000269671	0.000561395	0.631582
miR-195-5p	0.000396339	0.000826485	0.632158
miR-1202	0.000281551	0.000588348	0.632871
miR-338-3p	-0.000431448	0.000904821	0.634087
miR-192-5p	-0.000680489	0.00143311	0.635509
miR-18a-5p	0.000436494	0.000944126	0.644432
miR-6789-5p	0.000531242	0.00115303	0.645572
miR-5684	-0.00113692	0.00247197	0.64615
miR-27b-3p	0.000322318	0.000704885	0.648059
miR-7978	-0.000559368	0.00122661	0.648944
miR-4522	0.000560411	0.00123152	0.649643
miR-541-3p	0.000414253	0.000916407	0.651809
miR-3943	0.000398834	0.00088472	0.6527
miR-34b-3p	-0.0003893	0.000868768	0.654641
miR-6798-5p	0.000749764	0.00168051	0.656047
miR-27a-3p	-0.000475352	0.0010706	0.657597
miR-6780b-5p	-0.000617199	0.00139353	0.658393
miR-6892-3p	0.000480585	0.00108553	0.658526
miR-6894-5p	-0.000492232	0.00111405	0.659161
miR-128-3p	0.000486757	0.00110235	0.65936
miR-6785-3p	0.000268375	0.000608707	0.659844
miR-339-5p	0.000418025	0.000954392	0.661935
miR-6124	-0.000503785	0.00115417	0.663028
miR-6893-3p	-0.00156304	0.00359485	0.664254
miR-4306	0.000434576	0.00100058	0.664599
miR-29c-3p	-0.000239145	0.000553422	0.666195
miR-2110	-0.000482283	0.00111717	0.666499
miR-4270	-0.000389263	0.000903955	0.667283
miR-6771-5p	-0.000710251	0.00164953	0.667314
miR-4723-3p	0.000543153	0.00126221	0.667502
miR-4478	-0.000435086	0.00101464	0.6686
miR-6088	-0.000381348	0.000889748	0.668749
miR-6875-5p	-0.000615131	0.00144212	0.670243
miR-6510-3p	-0.00084769	0.00199619	0.67162
miR-4433b-5p	-0.000402583	0.000953235	0.67331
miR-548az-5p	-0.000723556	0.00171649	0.673892
miR-548b-5p	-0.000771385	0.0018307	0.674017
miR-15b-5p	0.000386681	0.000920134	0.674832
miR-1322	0.000486182	0.00116324	0.6765
miR-210-3p	0.00021309	0.000511905	0.677732
miR-8078	0.000628426	0.0015103	0.677861
miR-29c-5p	0.000481928	0.00116397	0.679363
miR-1273c	0.000423787	0.00102474	0.679714
miR-29a-3p	0.000293837	0.000710789	0.679832
miR-2392	0.000560427	0.00139373	0.688105
miR-4664-3p	-0.000344172	0.000857292	0.688577
miR-1233-3p	0.000498206	0.00125652	0.692229
miR-6816-3p	0.000399817	0.00100843	0.692246
miR-1471	0.000534014	0.00135029	0.692978
miR-6085	-0.000585875	0.00148585	0.693846
miR-658	0.0003715	0.000946394	0.695144
miR-484	0.000401054	0.00102192	0.695211
miR-378f	0.000288913	0.000741457	0.697273
miR-4734	0.000346075	0.000889823	0.697812
miR-4447	-0.000625162	0.00161343	0.698885
miR-454-3p	0.00044021	0.00113627	0.698927
miR-4534	-0.000300602	0.000777529	0.699521
miR-6729-3p	0.00022583	0.000585096	0.699995
miR-1225-3p	0.000285143	0.000757824	0.707184
miR-6722-3p	-0.000544491	0.00145323	0.708362
miR-5093	-0.00053052	0.00141666	0.708504
miR-140-5p	0.000353814	0.000946158	0.708904
miR-6796-3p	0.000419723	0.00112516	0.709582
miR-1237-5p	-0.000540591	0.00146557	0.712686
miR-561-5p	-0.000352069	0.000954754	0.712765
miR-505-3p	-0.000418673	0.001136	0.712916
miR-6810-3p	0.000269273	0.000732294	0.71354
miR-4800-3p	-0.000217097	0.000599391	0.71765
miR-4449	-0.000452631	0.00125016	0.717752
miR-4484	0.00043788	0.0012096	0.717794
miR-548j-3p	-0.000279121	0.000773277	0.718573
miR-1909-3p	0.000824575	0.00229407	0.719709
miR-6165	-0.000549208	0.00153867	0.721576
miR-4436a	0.000274559	0.000769232	0.721584
miR-6791-5p	-0.00094297	0.00264583	0.721979
miR-6852-3p	-0.000539232	0.00151356	0.722078
miR-146a-5p	-0.000688599	0.00193299	0.722101
miR-324-5p	0.000532452	0.00149696	0.722509
miR-30a-3p	-0.000385993	0.00108654	0.722838
miR-1908-5p	-0.000347539	0.000981671	0.723751
miR-4713-3p	-0.000600067	0.00169642	0.723978
miR-6788-3p	-0.000660782	0.00187064	0.724343
miR-345-5p	-0.000239243	0.000678478	0.724807
miR-1307-5p	0.000440915	0.0012572	0.726234
miR-572	0.000242048	0.000690906	0.726517
miR-4795-5p	0.000268846	0.00076836	0.726845
miR-7111-5p	0.000405948	0.0011627	0.727409
miR-21-3p	-0.000347354	0.00100388	0.729756
miR-764	0.000332017	0.000959672	0.729789
miR-4784	0.000363448	0.00105106	0.729922
let-7g-5p	0.000195483	0.000572084	0.732992
miR-193a-5p	0.000401891	0.00117832	0.733468
miR-19a-3p	0.000358556	0.00105748	0.734973
miR-3140-3p	0.000253185	0.000746849	0.735019
miR-6887-5p	-0.000531357	0.00158081	0.737183
miR-7111-3p	-0.000569536	0.00169934	0.73792
miR-4539	0.000402055	0.00121885	0.741904
miR-3667-5p	0.000321272	0.000981634	0.743852
miR-4461	0.0011481	0.00364236	0.752986
miR-299-3p	-0.000501895	0.00160597	0.755025
miR-6795-3p	0.000205561	0.000658542	0.755307
miR-133a-3p	-0.000492395	0.00157749	0.755313
miR-301a-3p	0.000445956	0.00143164	0.755799
miR-4732-3p	-0.000400788	0.00128733	0.755924
miR-24-3p	-0.000296919	0.000953803	0.75595
miR-4681	0.000318734	0.00102882	0.757084
miR-548ak	0.000197909	0.000639972	0.757509
miR-3152-3p	-0.000311551	0.00100915	0.757905
miR-330-3p	0.000381045	0.00123534	0.75811
miR-3157-3p	-0.000218352	0.000711192	0.759198
miR-4290	-0.000367728	0.00120051	0.759739
miR-7108-5p	0.000416098	0.00139324	0.765564
miR-6775-3p	-0.000177015	0.000594451	0.766232
miR-6813-3p	-0.000167671	0.000563795	0.766523
miR-744-5p	0.000610289	0.00207703	0.769243
miR-181a-2-3p	0.000540808	0.00185024	0.770417
miR-6884-3p	0.000226223	0.000777521	0.771437
miR-221-3p	0.000449416	0.00154868	0.772018
miR-3141	-0.000305817	0.00105892	0.773082
miR-4652-5p	0.000517807	0.00179497	0.773329
miR-185-5p	0.00038616	0.00135626	0.776197
miR-6852-5p	0.000218025	0.000772143	0.778004
miR-34a-5p	-0.000354131	0.00125424	0.778018
miR-4745-3p	0.000332735	0.00118097	0.778475
miR-17-3p	0.000225461	0.000804096	0.779515
miR-103a-3p	0.000287448	0.0010275	0.780003
miR-4746-5p	0.000262316	0.000945103	0.781689
miR-15a-5p	0.000232696	0.000839229	0.781903
miR-660-5p	0.000314064	0.00113865	0.783016
miR-584-5p	-0.000431925	0.00159494	0.786862
miR-22-3p	-0.000563367	0.00211063	0.789852
miR-3714	-0.000203384	0.000763331	0.790217
miR-4790-5p	0.000506178	0.00191612	0.791967
miR-937-5p	-0.00031772	0.00120643	0.792591
miR-3162-5p	0.000482975	0.00183745	0.79298
miR-4319	0.000223248	0.00085402	0.794091
miR-1255b-2-3p	-0.000292761	0.00112607	0.795186
miR-187-3p	-0.000145431	0.000561465	0.795929
miR-181a-5p	-0.00022547	0.000874272	0.796797
miR-566	-0.000400524	0.00155745	0.797357
miR-191-5p	-0.000289432	0.00112946	0.798058
let-7e-5p	0.000232545	0.000908927	0.798376
miR-4689	0.000377365	0.00150854	0.802767
miR-181d-5p	-0.000331299	0.00132577	0.80297
miR-4728-3p	-0.000304159	0.00121954	0.803346
miR-148a-3p	-0.000279379	0.00113236	0.805418
miR-6769a-5p	0.000172226	0.000701745	0.80642
miR-23c	-0.000280423	0.0011428	0.806454
miR-425-3p	-0.000335277	0.00137375	0.807476
miR-769-5p	0.000363916	0.00151127	0.809995
miR-4706	-0.000288611	0.00120411	0.810857
miR-2115-5p	-0.000128587	0.000545124	0.813802
miR-625-5p	0.000329109	0.0014258	0.817726
miR-6756-5p	0.000242352	0.00107262	0.821513
miR-199a-3p	-0.000275568	0.00122668	0.822522
miR-1914-5p	0.000257064	0.00115747	0.824506
miR-1285-5p	-0.00032067	0.00144732	0.824919
miR-4667-5p	0.00021418	0.000967413	0.825048
miR-6789-3p	-0.00023042	0.00106307	0.82866
miR-129-5p	0.000274082	0.00126458	0.82867
miR-1273d	-0.000354554	0.00166614	0.831736
miR-6723-5p	0.000544582	0.00256506	0.832118
miR-26a-5p	-0.000238128	0.00112394	0.83246
miR-30c-5p	0.00012747	0.000609656	0.834629
miR-148b-3p	-0.000251528	0.00121254	0.835912
miR-4758-5p	0.000205708	0.000993607	0.83623
miR-339-3p	0.000400586	0.00197741	0.839702
miR-3652	0.000361269	0.00178334	0.839703
miR-425-5p	0.000247161	0.0012373	0.841906
miR-28-5p	0.00020569	0.00102991	0.841939
miR-3940-5p	-0.000270985	0.00136424	0.842783
miR-1249	0.000147516	0.000742812	0.842817
miR-181b-5p	0.00017983	0.000906506	0.842984
miR-6774-3p	0.000259626	0.00131516	0.84374
miR-1976	0.000161407	0.000818116	0.843833
miR-4274	0.00012368	0.000627901	0.84408
miR-590-5p	0.000248131	0.00128078	0.846612
miR-6771-3p	-0.000103676	0.000537694	0.847331
miR-136-5p	-0.00050936	0.00266072	0.848409
miR-6797-3p	0.000624393	0.00333224	0.851584
miR-19b-3p	-0.000267642	0.00145882	0.85465
miR-30b-5p	0.000124442	0.000682196	0.855473
miR-5196-5p	-0.000142572	0.000789323	0.856874
miR-2276-5p	-0.000256829	0.0014229	0.856975
miR-4793-5p	0.000149579	0.000833773	0.857835
miR-299-5p	-0.000324464	0.00182882	0.85939
miR-4442	0.000391746	0.00224218	0.861508
miR-34c-5p	0.000226287	0.00129699	0.861701
miR-548ay-5p	-0.000172273	0.000993908	0.862596
miR-326	-0.000243714	0.00142627	0.864523
miR-4655-3p	-9.04123e-05	0.000531384	0.865096
miR-4459	0.000126154	0.000749989	0.866617
miR-210-5p	0.000112471	0.00067074	0.867031
miR-6765-5p	0.000189461	0.00113189	0.867264
miR-6869-5p	0.000158159	0.000968299	0.870445
miR-4421	0.000311549	0.00190972	0.870601
miR-101-3p	0.000134523	0.000834202	0.872078
miR-6812-5p	0.000133152	0.000834847	0.873468
miR-3197	0.000470021	0.00296485	0.874224
miR-152-3p	-0.000169774	0.00109367	0.87682
miR-197-5p	0.000328765	0.00214136	0.878159
miR-103a-2-5p	0.000175699	0.00115635	0.87941
miR-193b-3p	0.00014167	0.00095698	0.882486
miR-6746-5p	0.000194863	0.0013417	0.884694
miR-4753-3p	0.000212739	0.00149988	0.887375
miR-7114-3p	0.000142064	0.00104066	0.891575
miR-5585-3p	-0.000206538	0.00153537	0.893149
miR-3674	-0.000197368	0.00148213	0.894218
miR-3155b	9.78534e-05	0.000747598	0.896015
miR-324-3p	-9.89256e-05	0.000765375	0.89731
miR-1247-3p	0.000155938	0.0012096	0.897574
miR-22-5p	0.000153452	0.00120719	0.898998
miR-556-5p	0.000141495	0.00112543	0.900096
miR-328-3p	-0.000136931	0.00115109	0.905448
miR-33a-5p	-0.000133582	0.0012065	0.911968
miR-6821-5p	-0.000146901	0.00132953	0.912149
miR-6716-3p	0.000103502	0.000945644	0.912972
miR-93-3p	-0.000182137	0.00168733	0.914166
miR-1269b	0.000233312	0.002186	0.915127
miR-6741-3p	-0.000106612	0.00102459	0.917248
miR-1307-3p	-0.000122966	0.00120765	0.919016
miR-6769b-3p	-5.82927e-05	0.000573499	0.919158
miR-5001-5p	5.15747e-05	0.000513691	0.920144
miR-141-3p	7.94919e-05	0.000793844	0.920353
miR-4496	0.000219092	0.00220253	0.920879
miR-126-3p	8.33552e-05	0.000874381	0.924163
miR-766-3p	-7.09624e-05	0.000747827	0.924512
miR-223-3p	0.000116967	0.00123559	0.924691
let-7d-3p	-7.81479e-05	0.000827086	0.924833
miR-4795-3p	8.97627e-05	0.000960303	0.925636
miR-5703	0.00012323	0.00132702	0.926121
miR-6877-5p	6.64583e-05	0.000741833	0.92872
miR-3180	-0.000145723	0.00167179	0.930641
miR-1273h-5p	0.000156442	0.00181817	0.931532
miR-6861-3p	0.000124603	0.00144866	0.931556
miR-151a-3p	8.65537e-05	0.00100988	0.931799
miR-532-3p	0.000157288	0.00183622	0.931838
miR-30e-3p	-5.35442e-05	0.000627215	0.932068
miR-561-3p	-0.000104971	0.00124707	0.933016
miR-1291	0.0001546	0.00186153	0.933909
miR-3152-5p	-7.6044e-05	0.000917392	0.934034
miR-3135a	8.54825e-05	0.00109106	0.937642
miR-1273e	0.000105218	0.00134439	0.937709
miR-4790-3p	-6.28116e-05	0.000873387	0.942751
miR-1227-3p	9.9797e-05	0.0014096	0.943641
miR-122-5p	-0.000139606	0.00206705	0.946231
miR-6891-3p	0.000121949	0.00180704	0.946274
miR-197-3p	5.46946e-05	0.00083148	0.947629
miR-5739	-0.000145072	0.00221557	0.947869
miR-3140-5p	3.45099e-05	0.000531051	0.948262
miR-6511b-3p	4.55657e-05	0.000712448	0.949079
miR-130b-3p	8.29555e-05	0.00132121	0.950009
miR-6825-3p	9.59118e-05	0.00153385	0.950213
miR-500b-5p	-9.56188e-05	0.0015366	0.950454
miR-4505	3.4029e-05	0.000591609	0.954198
miR-130a-3p	7.97149e-05	0.00145646	0.956416
miR-378a-3p	4.33778e-05	0.000792608	0.956419
miR-6872-3p	-7.42451e-05	0.00137944	0.957139
miR-29b-3p	-2.96216e-05	0.000562549	0.958067
miR-2861	-7.591e-05	0.00146414	0.958712
miR-1254	5.28843e-05	0.0010493	0.959862
miR-4695-5p	-5.11183e-05	0.00109912	0.962959
miR-6127	4.8298e-05	0.00107082	0.964077
miR-204-3p	2.9767e-05	0.000689098	0.965595
miR-3180-3p	-6.74465e-05	0.00164978	0.967437
miR-194-5p	5.56145e-05	0.00137039	0.967675
miR-502-5p	5.15608e-05	0.00132522	0.969009
miR-6819-3p	2.47553e-05	0.00067248	0.970678
miR-199a-5p	4.72617e-05	0.00128791	0.97077
miR-18b-5p	-3.67699e-05	0.00117168	0.975001
miR-4688	6.18099e-05	0.00209618	0.97651
miR-4769-3p	3.51028e-05	0.00120579	0.976809
miR-4673	-6.63975e-05	0.00247022	0.978587
miR-23b-3p	2.17842e-05	0.000872331	0.980106
miR-1234-3p	-1.57448e-05	0.000725956	0.982722
miR-6131	4.41539e-05	0.0022288	0.984217
miR-3184-3p	2.17182e-05	0.00112626	0.984637
miR-6768-5p	-2.62347e-05	0.00141161	0.985194
miR-93-5p	-1.5002e-05	0.000904627	0.986788
miR-877-3p	1.1246e-05	0.000689368	0.987003
miR-4279	8.37838e-06	0.000590798	0.988702
miR-6809-5p	8.98767e-06	0.00064836	0.988956
miR-4699-5p	-1.49439e-05	0.00133557	0.991086
miR-186-3p	-5.73544e-06	0.000614635	0.992565
miR-185-3p	-1.2234e-05	0.00134628	0.99276
miR-6782-5p	-1.44173e-05	0.00164501	0.993017
miR-548e-5p	5.92955e-06	0.000952583	0.995041
miR-3157-5p	4.28895e-06	0.000749493	0.995441
miR-6500-3p	1.20985e-05	0.00232978	0.995863
miR-500b-3p	-4.24378e-06	0.000907973	0.996276
miR-6762-3p	8.16818e-06	0.00182531	0.996435
The table shows associations from the linear regression analysis where the cumulative effect of tobacco smoking was the main exposure (pack-year) with
plasma miRNA levels as the main outcome. The Bonferroni-corrected threshold was set at P<0.05/591=8.46×10-5.
SE: standard error.

## Sheet: Supplemental Table S6
Table S6. Clinical characteristics of the study population subset used for secondary analysis
	lung cancer (total n=1806)
N incident cases (%)	37 (2.04%)
Age, mean (±SD), y	71.48 (7.62)
Sex, Women, n (%)	1057 (57.8)
BMI, kg/m2, mean (±SD)	27.63 (4.17)
Smoking status, n (%)
Never smokers	574 (31.8)
Current smokers	241 (13.3)
Former smokers	991 (54.9)
Education level, n(%)
Primary	194 (10.8)
Lower	241 (13.3)
Intermediate	916 (50.7)
Higher	75 (4.2)
Alcohol intake (g/day), Median (IQR)	7.14 (19.28)
Blood Indicators, mean (±SD)
RBC, 10^12/L	4.72 (0.44)
WBC, 10^12/L	6.75 (2.94)
Prevalent chronic diseases, n (%)
Hypertension, Yes	1437 (78.5)
DM, Yes	231 (13.2)
CHD, Yes	193 (10.7)
Stroke, Yes	77 (4.2)
Dementia, Yes	12 (0.7)
COPD, Yes	143 (7.8)
All, Yes	1488 (81.9)
Values are represented as mean (±standard deviation), sample sizes (%), or median (inter-quartile range)
for characteristics with skewed distributions. All means having at least one chronic disease
Abbreviations: RS-I, Rotterdam study cohort I; BMI, body mass index; DM, diabetes mellitus; CHD, coronary heart disease; cells; SD, standard deviation; IQR, interquartile range; y, years; n, number.
COPD, chronic obstructive pulmonary disease; RBC, red blood cells; WBC, white blood

## Sheet: Supplemental Table S7
Table S7. Association of smoking-related miRNAs with incident lung cancer
MiRNA	HR	Lower 95%CI	Upper 95%CI	P value
miR-10a-5p	2.67081	1.29295	5.51701	0.00795168
miR-100-5p	2.21682	1.19292	4.11955	0.0118047
miR-146b-5p	6.09843	1.47913	25.1437	0.0123642
miR-149-3p	1.58215	1.08304	2.31127	0.0176697
miR-1915-3p	0.468505	0.242632	0.904651	0.023918
let-7c-5p	3.92918	1.19332	12.9374	0.0244076
miR-6769b-3p	5.6084	1.20162	26.1765	0.0282621
miR-6085	0.56073	0.33273	0.944964	0.0298142
miR-126-3p	2.25563	0.963322	5.28156	0.0609468
miR-10b-5p	2.24777	0.937562	5.38894	0.0694547
miR-30b-5p	3.03155	0.829064	11.0851	0.0936238
miR-4632-5p	1.44178	0.920476	2.25831	0.110034
miR-4505	0.32348	0.0801615	1.30536	0.112832
miR-23b-3p	2.06036	0.823842	5.1528	0.122192
let-7e-5p	2.56417	0.750267	8.76354	0.133166
miR-23a-3p	1.73028	0.779282	3.84183	0.177915
miR-8069	0.604229	0.285899	1.277	0.186988
miR-342-3p	1.79313	0.679784	4.72989	0.237995
miR-27b-3p	1.84849	0.643043	5.31366	0.254129
miR-195-5p	1.66447	0.690945	4.00968	0.256031
miR-27a-3p	1.54248	0.666072	3.57205	0.311763
miR-30a-3p	1.48147	0.635966	3.45107	0.362324
miR-150-5p	1.35158	0.644166	2.83588	0.425566
miR-1285-5p	0.832176	0.526079	1.31637	0.43236
miR-155-5p	1.37329	0.579532	3.2542	0.471139
miR-1237-5p	0.753922	0.342525	1.65943	0.482848
miR-6738-5p	1.1735	0.731033	1.88377	0.507622
miR-6869-5p	0.762238	0.338995	1.71391	0.511361
miR-30a-5p	1.39133	0.432264	4.47828	0.579763
miR-93-5p	1.19593	0.626397	2.28328	0.587636
miR-6845-5p	1.38408	0.424631	4.51142	0.589773
miR-486-5p	0.836431	0.433835	1.61263	0.593855
miR-326	1.13374	0.700651	1.83454	0.609218
miR-29b-3p	0.84667	0.381229	1.88036	0.68265
miR-29a-3p	0.842232	0.306855	2.31169	0.738909
miR-126-5p	0.893193	0.454424	1.75562	0.743214
miR-1914-5p	0.909763	0.483479	1.7119	0.769368
miR-654-5p	1.06532	0.583611	1.94463	0.836727
miR-6821-5p	1.05472	0.578719	1.92222	0.8619
miR-1913	1.06657	0.404029	2.81556	0.89647
miR-92a-3p	0.996028	0.477871	2.07602	0.991525
Cox regression model for mortality competition risk was used for the incident lung cancer-
Model is adjusted for age, sex, cohort, smoking, chronic disease, BMI, RBC, WBC,alcohol and education
Bold text indicates the overlap between miRNAs significantly associated with smoking and miRNAs nominally associated with incident lung cancer.
Abbreviations: BMI, body mass index; HR, hazard ratio; CI, confidence interval; SE, the standard error; RBC, red blood cells; WBC, white blood cells; miRNA, microRNA-
Hazard ratios (HRs) are reported for each log unit increase in miRNA expression in the longitudinal setting

## Sheet: Supplemental Table S8
Table S8. Predicted target genes of the smoking-associated miRNAs
mirnaid	genesymbol
hsa-miR-100-5p	SMARCA5
hsa-miR-10a-5p	RPRD1A
hsa-miR-10a-5p	RORA
hsa-miR-10a-5p	XRN1
hsa-miR-10a-5p	RAP2A
hsa-miR-10a-5p	TIAM1
hsa-miR-10a-5p	NCOR2
hsa-miR-10a-5p	TENT4B
hsa-miR-10a-5p	ACTG1
hsa-miR-10b-5p	SON
hsa-miR-10b-5p	NR2C2
hsa-miR-10b-5p	CREB1
hsa-miR-10b-5p	NR4A3
hsa-miR-10b-5p	CRLF3
hsa-miR-10b-5p	ZMYND11
hsa-miR-146b-5p	ZNRF3
hsa-miR-146b-5p	TRAF6
hsa-miR-146b-5p	PPP1R11
hsa-miR-146b-5p	CCDC6
hsa-miR-146b-5p	NOVA1
hsa-miR-150-5p	NR2F2
hsa-miR-150-5p	TP53
hsa-miR-150-5p	EPHB2
hsa-miR-150-5p	SP1
hsa-miR-150-5p	ADIPOR2
hsa-miR-150-5p	PRKCA
hsa-miR-150-5p	GOSR1
hsa-miR-150-5p	MMP14
hsa-miR-150-5p	EGR2
hsa-miR-150-5p	VPS53
hsa-miR-150-5p	MYB
hsa-miR-155-5p	CHD9
hsa-miR-155-5p	TSPAN14
hsa-miR-155-5p	RORA
hsa-miR-155-5p	HNRNPA3
hsa-miR-155-5p	KANSL1
hsa-miR-155-5p	CKAP5
hsa-miR-155-5p	RAB3B
hsa-miR-155-5p	SMAD2
hsa-miR-155-5p	TRIM32
hsa-miR-195-5p	SBNO1
hsa-miR-195-5p	KIF21A
hsa-miR-195-5p	BCL2
hsa-miR-195-5p	UBE2V1
hsa-miR-195-5p	SHOC2
hsa-miR-195-5p	DICER1
hsa-miR-195-5p	CHEK1
hsa-miR-195-5p	ACVR2A
hsa-miR-195-5p	CDV3
hsa-miR-195-5p	LUZP1
hsa-miR-195-5p	NOL4L
hsa-miR-195-5p	YTHDC1
hsa-miR-195-5p	PABIR2
hsa-miR-195-5p	LSM11
hsa-miR-195-5p	SMURF1
hsa-miR-195-5p	PEDS1-UBE2V1
hsa-miR-195-5p	AVL9
hsa-miR-195-5p	MAFK
hsa-miR-195-5p	TBL1XR1
hsa-miR-195-5p	TAB3
hsa-miR-195-5p	CPEB3
hsa-miR-195-5p	WIPI2
hsa-miR-195-5p	SERBP1
hsa-miR-195-5p	C2orf42
hsa-miR-195-5p	CDC37L1
hsa-miR-195-5p	ETNK1
hsa-miR-195-5p	MIB1
hsa-miR-195-5p	TAOK1
hsa-miR-195-5p	PPP1R11
hsa-miR-195-5p	FGF2
hsa-miR-195-5p	KPNA1
hsa-miR-195-5p	EFNB2
hsa-miR-195-5p	BAG4
hsa-miR-195-5p	ACTR2
hsa-miR-195-5p	ARIH1
hsa-miR-195-5p	PURA
hsa-miR-195-5p	PSKH1
hsa-miR-195-5p	YWHAQ
hsa-miR-195-5p	VPS4A
hsa-miR-195-5p	SNCG
hsa-miR-195-5p	ZNF275
hsa-miR-195-5p	CCND2
hsa-miR-195-5p	VEGFA
hsa-miR-195-5p	ATG9A
hsa-miR-195-5p	ZBTB34
hsa-miR-195-5p	APP
hsa-miR-195-5p	TMEM135
hsa-miR-195-5p	BZW1
hsa-miR-195-5p	CCNE1
hsa-miR-195-5p	CCNT2
hsa-miR-23a-3p	PPARGC1A
hsa-miR-23a-3p	TMEM170A
hsa-miR-23a-3p	SDHD
hsa-miR-23a-3p	SEMA6D
hsa-miR-23a-3p	MMGT1
hsa-miR-23a-3p	STT3B
hsa-miR-23a-3p	RNF38
hsa-miR-23a-3p	SOCS6
hsa-miR-23a-3p	FUT4
hsa-miR-23a-3p	UQCRFS1
hsa-miR-23a-3p	BRWD1
hsa-miR-23a-3p	TMEM64
hsa-miR-23b-3p	TMEM170A
hsa-miR-23b-3p	BRWD1
hsa-miR-23b-3p	SEMA6D
hsa-miR-23b-3p	MMGT1
hsa-miR-23b-3p	C8orf58
hsa-miR-23b-3p	PPM1A
hsa-miR-23b-3p	RNF38
hsa-miR-23b-3p	LBR
hsa-miR-23b-3p	G3BP2
hsa-miR-23b-3p	TNRC6B
hsa-miR-23b-3p	NLGN4X
hsa-miR-23b-3p	FUT4
hsa-miR-23b-3p	VCAN
hsa-miR-27a-3p	WEE1
hsa-miR-27a-3p	LPIN1
hsa-miR-27a-3p	SZRD1
hsa-miR-27a-3p	YAP1
hsa-miR-27a-3p	SUCO
hsa-miR-27a-3p	PHLPP2
hsa-miR-27a-3p	NEURL1B
hsa-miR-27a-3p	KRAS
hsa-miR-27a-3p	DYNLL2
hsa-miR-27a-3p	LRATD2
hsa-miR-27a-3p	E2F7
hsa-miR-27a-3p	PPIF
hsa-miR-27a-3p	ZBTB20
hsa-miR-27a-3p	TMED5
hsa-miR-27a-3p	INO80D
hsa-miR-27a-3p	ZNF106
hsa-miR-27a-3p	LPCAT1
hsa-miR-27a-3p	FOXO1
hsa-miR-27a-3p	PLAGL2
hsa-miR-27a-3p	MED14
hsa-miR-27a-3p	RPS6KA5
hsa-miR-27a-3p	ZFP36L1
hsa-miR-27a-3p	ELL2
hsa-miR-27a-3p	PSPC1
hsa-miR-27a-3p	RAP1B
hsa-miR-27a-3p	FOXP4
hsa-miR-27a-3p	PEG10
hsa-miR-27a-3p	TGFBR3
hsa-miR-27b-3p	CCNYL1
hsa-miR-27b-3p	CCNT1
hsa-miR-27b-3p	GSE1
hsa-miR-27b-3p	NEURL1B
hsa-miR-27b-3p	LCOR
hsa-miR-27b-3p	ANKRD40
hsa-miR-27b-3p	DYNLL2
hsa-miR-27b-3p	LONRF1
hsa-miR-27b-3p	TNPO1
hsa-miR-27b-3p	SEMA6D
hsa-miR-27b-3p	LRATD2
hsa-miR-27b-3p	MKNK2
hsa-miR-27b-3p	PPIF
hsa-miR-27b-3p	GNB4
hsa-miR-27b-3p	EML1
hsa-miR-27b-3p	ROR1
hsa-miR-27b-3p	AFF4
hsa-miR-27b-3p	TMED5
hsa-miR-27b-3p	EIF5A2
hsa-miR-27b-3p	ZNF106
hsa-miR-27b-3p	FOXO1
hsa-miR-27b-3p	PLAGL2
hsa-miR-27b-3p	UGCG
hsa-miR-27b-3p	WEE1
hsa-miR-27b-3p	TGFBR1
hsa-miR-27b-3p	PLK2
hsa-miR-27b-3p	BTG2
hsa-miR-27b-3p	RYBP
hsa-miR-27b-3p	CYP1B1
hsa-miR-27b-3p	RAP1B
hsa-miR-27b-3p	ZBTB20
hsa-miR-27b-3p	TGFBR3
hsa-miR-29a-3p	PLAG1
hsa-miR-29a-3p	TET3
hsa-miR-29a-3p	REL
hsa-miR-29a-3p	ITGA6
hsa-miR-29a-3p	NASP
hsa-miR-29a-3p	SLC22A7
hsa-miR-29a-3p	DNMT3A
hsa-miR-29a-3p	HBP1
hsa-miR-29a-3p	PHACTR2
hsa-miR-29a-3p	PAN2
hsa-miR-29a-3p	FEM1B
hsa-miR-29a-3p	CLDN1
hsa-miR-29a-3p	PPM1D
hsa-miR-29a-3p	KLF4
hsa-miR-29a-3p	INSIG1
hsa-miR-29a-3p	LAMA2
hsa-miR-29a-3p	OTUD4
hsa-miR-29a-3p	FBRS
hsa-miR-29a-3p	TET2
hsa-miR-29a-3p	CACNA1C
hsa-miR-29b-3p	CCNT2
hsa-miR-29b-3p	REL
hsa-miR-29b-3p	COL4A5
hsa-miR-29b-3p	BACE1
hsa-miR-29b-3p	DNMT3A
hsa-miR-29b-3p	VHL
hsa-miR-29b-3p	HMGCR
hsa-miR-29b-3p	PDGFC
hsa-miR-29b-3p	PHACTR2
hsa-miR-29b-3p	MAP2K6
hsa-miR-29b-3p	NREP
hsa-miR-29b-3p	ENPP2
hsa-miR-29b-3p	DYNLT1
hsa-miR-29b-3p	LAMA2
hsa-miR-29b-3p	PPIC
hsa-miR-29b-3p	ZBTB34
hsa-miR-29b-3p	MXD1
hsa-miR-30a-5p	DCUN1D1
hsa-miR-30a-5p	SLC38A7
hsa-miR-30a-5p	CCDC71L
hsa-miR-30a-5p	MTDH
hsa-miR-30a-5p	USP37
hsa-miR-30a-5p	SH3PXD2A
hsa-miR-30a-5p	IKZF2
hsa-miR-30a-5p	S100PBP
hsa-miR-30a-5p	PER2
hsa-miR-30a-5p	B4GALT5
hsa-miR-30a-5p	ACTC1
hsa-miR-30a-5p	AGO2
hsa-miR-30b-5p	RUBCNL
hsa-miR-30b-5p	PPARGC1B
hsa-miR-30b-5p	PHF13
hsa-miR-30b-5p	GXYLT1
hsa-miR-30b-5p	MTDH
hsa-miR-30b-5p	N4BP2
hsa-miR-30b-5p	ZDHHC17
hsa-miR-30b-5p	RAP1B
hsa-miR-30b-5p	RAB10
hsa-miR-30b-5p	YOD1
hsa-miR-30b-5p	ELOVL5
hsa-miR-30b-5p	EED
hsa-miR-30b-5p	B4GALT5
hsa-miR-30b-5p	LCOR
hsa-miR-30b-5p	CELSR3
hsa-miR-326	FGF1
hsa-miR-326	PDE1B
hsa-miR-326	EPHB3
hsa-miR-326	SLC27A4
hsa-miR-342-3p	SYNPO2L
hsa-miR-342-3p	INO80D
hsa-miR-486-5p	SMAD2
hsa-miR-486-5p	CADM1
hsa-miR-486-5p	PIK3R1
hsa-miR-486-5p	HAT1
hsa-miR-92a-3p	NFIB
hsa-miR-92a-3p	ATP7A
hsa-miR-92a-3p	GOLGA8J
hsa-miR-92a-3p	TRIP12
hsa-miR-92a-3p	GRAMD1B
hsa-miR-92a-3p	PCMTD1
hsa-miR-92a-3p	DMXL1
hsa-miR-92a-3p	USP28
hsa-miR-92a-3p	GLYR1
hsa-miR-92a-3p	CPEB4
hsa-miR-92a-3p	EVI5
hsa-miR-92a-3p	SLC25A32
hsa-miR-92a-3p	YIPF4
hsa-miR-92a-3p	SLX4
hsa-miR-92a-3p	DAB2IP
hsa-miR-92a-3p	FNIP1
hsa-miR-92a-3p	BCL2L11
hsa-miR-92a-3p	SOCS5
hsa-miR-92a-3p	TNPO1
hsa-miR-92a-3p	MCOLN2
hsa-miR-92a-3p	CREB3L2
hsa-miR-92a-3p	INSIG1
hsa-miR-92a-3p	G3BP2
hsa-miR-92a-3p	SPRYD4
hsa-miR-92a-3p	PHTF2
hsa-miR-92a-3p	SPOCK2
hsa-miR-92a-3p	LHFPL2
hsa-miR-92a-3p	DENND4B
hsa-miR-92a-3p	OTUD3
hsa-miR-92a-3p	NF2
hsa-miR-92a-3p	DNAJB12
hsa-miR-92a-3p	PPP1R37
hsa-miR-92a-3p	FAM20C
hsa-miR-92a-3p	NUFIP2
hsa-miR-92a-3p	C11orf24
hsa-miR-92a-3p	PER2
hsa-miR-92a-3p	ELOVL6
hsa-miR-92a-3p	PTPRJ
hsa-miR-92a-3p	CHST1
hsa-miR-92a-3p	KCNC4
hsa-miR-92a-3p	GOLGA3
hsa-miR-92a-3p	CDK16
hsa-miR-92a-3p	APPL1
hsa-miR-92a-3p	SGK3
hsa-miR-92a-3p	ATXN1
hsa-miR-92a-3p	ARID1B
hsa-miR-92a-3p	TENT4B
hsa-miR-92a-3p	ATXN7
hsa-miR-92a-3p	IKZF2
hsa-miR-92a-3p	EIF4G2
hsa-miR-92a-3p	TSC1
hsa-miR-92a-3p	C21orf91
hsa-miR-92a-3p	SLC12A5
hsa-miR-92a-3p	ANP32E
hsa-miR-92a-3p	BMPR2
hsa-miR-92a-3p	RPL15
hsa-miR-93-5p	MKRN1
hsa-miR-93-5p	YOD1
hsa-miR-93-5p	PHC3
hsa-miR-93-5p	CFL2
hsa-miR-93-5p	EIF5A2
hsa-miR-93-5p	SAMD8
hsa-miR-93-5p	CABLES1
hsa-miR-93-5p	TTPAL
hsa-miR-93-5p	MARCHF6
hsa-miR-93-5p	ARHGAP12
hsa-miR-93-5p	SESN3
hsa-miR-93-5p	FBXO31
hsa-miR-93-5p	SUCO
hsa-miR-93-5p	NFIB
hsa-miR-93-5p	PCMTD1
hsa-miR-93-5p	BTBD7
hsa-miR-93-5p	ATL3
hsa-miR-93-5p	SLC29A2
hsa-miR-93-5p	CHIC1
hsa-miR-93-5p	EMSY
hsa-miR-93-5p	TCF4
hsa-miR-93-5p	KLHL28
hsa-miR-93-5p	RACGAP1
hsa-miR-93-5p	JAK1
hsa-miR-93-5p	KLHL15
hsa-miR-93-5p	DDHD1
hsa-miR-93-5p	ARID4B
hsa-miR-93-5p	DNAL1
hsa-miR-93-5p	MASTL
hsa-miR-93-5p	CAMK2N2
hsa-miR-93-5p	NIBAN1
hsa-miR-93-5p	CCND1
hsa-miR-93-5p	ANKH
hsa-miR-93-5p	DCBLD2
hsa-miR-93-5p	RORA
hsa-miR-93-5p	SCAMP5
hsa-miR-93-5p	TADA2B
hsa-miR-93-5p	ABHD2
hsa-miR-93-5p	CADM2
hsa-miR-93-5p	C2orf69
hsa-miR-93-5p	PGM2L1
hsa-miR-93-5p	TMEM167A
hsa-miR-93-5p	UBXN2A
hsa-miR-93-5p	TPRG1L
hsa-miR-93-5p	POLQ
hsa-miR-93-5p	GID4
hsa-miR-93-5p	ITGB8
hsa-miR-93-5p	TBC1D17
hsa-miR-93-5p	REST
hsa-miR-93-5p	OXR1
hsa-miR-93-5p	NKIRAS1
hsa-miR-93-5p	IQSEC1
hsa-miR-93-5p	KIAA0513
hsa-miR-93-5p	SERTAD2
hsa-miR-93-5p	AAK1
hsa-miR-93-5p	GNB5
hsa-miR-93-5p	AKAP11
hsa-miR-93-5p	DNAJC27
hsa-miR-93-5p	TENT5C
hsa-miR-93-5p	SGTB
hsa-miR-93-5p	NRIP3
hsa-miR-93-5p	HEG1
hsa-miR-93-5p	NUFIP2
hsa-miR-93-5p	ZNFX1
hsa-miR-93-5p	ENPP5
hsa-miR-93-5p	EGLN3
hsa-miR-93-5p	SOWAHC
hsa-miR-93-5p	PRRG4
hsa-miR-93-5p	PPP1R3B
hsa-miR-93-5p	RAB11FIP1
hsa-miR-93-5p	ELK4
hsa-miR-93-5p	GOLGA1
hsa-miR-93-5p	IRF1
hsa-miR-93-5p	PPP6C
hsa-miR-93-5p	PTPN4
hsa-miR-93-5p	APBB2
hsa-miR-93-5p	ARHGAP35
hsa-miR-93-5p	ENTPD4
hsa-miR-93-5p	RND3
hsa-miR-93-5p	PURA
hsa-miR-93-5p	POLR3G
hsa-miR-93-5p	TUSC2
hsa-miR-93-5p	FBXL3
hsa-miR-93-5p	WDR37
hsa-miR-93-5p	NDEL1
hsa-miR-93-5p	ACBD5
hsa-miR-93-5p	ATXN1
hsa-miR-93-5p	RGMB
hsa-miR-93-5p	EPHA7
hsa-miR-93-5p	XIAP
hsa-miR-93-5p	EREG
hsa-miR-93-5p	PKD2
hsa-miR-93-5p	LDLR
hsa-miR-93-5p	PRRG1
hsa-miR-93-5p	C14orf28
hsa-miR-93-5p	SH3BP5
hsa-miR-93-5p	ZNF805
hsa-miR-93-5p	FBXO48
hsa-miR-93-5p	DENND11
hsa-miR-93-5p	MECP2
hsa-miR-93-5p	ANKRD33B
hsa-miR-93-5p	FOXJ3

## Sheet: Supplemental Table S9
Table S9. Putative targe genes of smoking-related miRNAs previously linked with smoking through other omics data analysis
GWAS (smoking initiation) (Pubmeid: 30643251)	EWAS smoking (Pubmedid: 27651444)	TWAS smoking (cig/day) (Pubmedid: 36702996)
BRWD1	AAK1	CADM1
CADM2	ABHD2
EED	ACTG1
GOLGA3	AKAP11
KANSL1	ANKH
SEMA6D	ANKRD33B
ZBTB20	APBB2
	ARHGAP12
	ARID1B
	ATXN1
	B4GALT5
	BAG4
	BCL2
	BCL2L11
	BRWD1
	BTG2
	BZW1
	C8orf58
	CABLES1
	CACNA1C
	CADM2
	CCDC6
	CCND1
	CCND2
	CCNE1
	CDV3
	CFL2
	CHD9
	CKAP5
	CPEB3
	CYP1B1
	DAB2IP
	DCUN1D1
	DDHD1
	DNMT3A
	EFNB2
	ELL2
	ELOVL5
	ELOVL6
	ENPP5
	ENTPD4
	EPHB2
	FAM20C
	FBRS
	FBXO31
	FGF1
	FGF2
	FNIP1
	FOXJ3
	FOXO1
	FOXP4
	G3BP2
	GNB5
	GOLGA1
	GRAMD1B
	HEG1
	HMGCR
	INO80D
	IQSEC1
	IRF1
	JAK1
	KCNC4
	KIAA0513
	KIF21A
	KLF4
	KRAS
	LBR
	LCOR
	LDLR
	LHFPL2
	LONRF1
	LPCAT1
	LPIN1
	MAFK
	MKNK2
	MMP14
	MYB
	NCOR2
	NEURL1B
	NFIB
	NLGN4X
	NR2C2
	NR2F2
	NR4A3
	NUFIP2
	OTUD4
	PAN2
	PCMTD1
	PDGFC
	PHACTR2
	PHC3
	PHF13
	PHTF2
	PIK3R1
	PLAG1
	POLQ
	PPARGC1B
	PPIC
	PPIF
	PRKCA
	PSKH1
	PTPRJ
	PURA
	RAB11FIP1
	RAB3B
	REST
	ROR1
	RORA
	RPL15
	RYBP
	SAMD8
	SERTAD2
	SGK3
	SH3BP5
	SH3PXD2A
	SMAD2
	SMURF1
	SNCG
	SPOCK2
	STT3B
	SYNPO2L
	TADA2B
	TBL1XR1
	TGFBR3
	TIAM1
	TMED5
	TMEM170A
	TNPO1
	TNRC6B
	TPRG1L
	TSPAN14
	TTPAL
	USP28
	VCAN
	VPS53
	WDR37
	XRN1
	ZBTB20
	ZNF275
	ZNRF3
Ovelap of smoking-associated miRNAs predictive target genes and genes identified through GWAS and EWAS on smoking phenotype.
